# Supplementary material for: Piperidinium N-(ferrocenylcarbon­yl)glycinate
Source: Acta Crystallogr Sect E Struct Rep Online. 2010 Nov 6;66(Pt 12):m1506–7. doi: 10.1107/S1600536810041747 (PMC3011418; doi:10.1107/S1600536810041747)
Supplement: Supplementary file 1 [file e-66-m1506-sup1.cif]

##############################################################################
###                                                                        ###
###        Electronic paper (Acta Crystallographica Section E)             ###
###                                                                        ###
##############################################################################
#                                                                            #
# This CIF contains the data in a paper accepted for publication in Acta     #
# Crystallographica Section E. It conforms to the requirements of Notes      #
# for Authors for Section E, and has been peer reviewed under the auspices   #
# of the IUCr Commission on Journals.                                        #
#                                                                            #
# Full details of the Crystallographic Information File format               #
# are given in the paper "The Crystallographic Information File (CIF):       #
# a New Standard Archive File for Crystallography" by S. R. Hall, F. H.      #
# Allen and I. D. Brown [Acta Cryst. (1991), A47, 655-685].                  #
#                                                                            #
# The current version of the core CIF dictionary is obtainable from          #
# ftp://ftp.iucr.org/pub/cif_core.dic. The current version number is 2.4.    #
#                                                                            #
# Software is freely available for graphical display of the structure(s) in  #
# this CIF.  For information consult the CIF home page http://www.iucr.org/  #
# cif/home.html                                                              #
#                                                                            #
# This file may be used for bona fide research purposes within the           #
# scientific community so long as proper attribution is given to the journal # 
# article from which it was obtained.                                        #
#                                                                            #
##############################################################################
                                             
data_I
_audit_creation_method     SHELXL-97
_chemical_name_systematic
;
Piperidinium <i>N</i>-(ferrocenylcarbonyl)glycinate
;
_chemical_name_common     ?
_chemical_formula_moiety     'C13 H12 Fe N O3, C5 H12 N'
_chemical_formula_sum     'C18 H24 Fe N2 O3'
_chemical_formula_iupac     '(C5 H12 N) [Fe (C5 H5) (C8 H7 N O3)]'
_chemical_formula_weight     372.24
_chemical_melting_point     ?
_symmetry_cell_setting     monoclinic
_symmetry_space_group_name_H-M     'P 21/c'
_symmetry_space_group_name_Hall     '-P 2ybc'
loop_
    _symmetry_equiv_pos_as_xyz
    'x, y, z'
    '-x, y+1/2, -z+1/2'
    '-x, -y, -z'
    'x, -y-1/2, z-1/2'
_cell_length_a     13.9055(4)
_cell_length_b     7.6150(2)
_cell_length_c     16.5968(5)
_cell_angle_alpha     90.00
_cell_angle_beta     105.780(2)
_cell_angle_gamma     90.00
_cell_volume     1691.21(8)
_cell_formula_units_Z     4
_cell_measurement_reflns_used     3696
_cell_measurement_theta_min     1.00
_cell_measurement_theta_max     26.37
_cell_measurement_temperature     150(2)
_exptl_crystal_description     plate
_exptl_crystal_colour     yellow
_exptl_crystal_size_max     0.25
_exptl_crystal_size_mid     0.22
_exptl_crystal_size_min     0.15
_exptl_crystal_density_diffrn     1.462
_exptl_crystal_density_meas     ?
_exptl_crystal_density_method     'not measured'
_exptl_crystal_F_000     784
_exptl_absorpt_coefficient_mu     0.910
_exptl_absorpt_correction_type     none
_diffrn_ambient_temperature     150(2)
_diffrn_radiation_type     MoK\a
_diffrn_radiation_wavelength     0.71073
_diffrn_radiation_source     'fine-focus sealed tube'
_diffrn_radiation_monochromator     'horizontally mounted graphite crystal'
_diffrn_measurement_device_type     'Nonius KappaCCD'
_diffrn_measurement_method     '\w and \p scans to fill the Ewald sphere'
_diffrn_detector_area_resol_mean     9.091
_diffrn_reflns_number     25843
_diffrn_reflns_av_R_equivalents     0.044
_diffrn_reflns_av_sigmaI/netI     0.0263
_diffrn_reflns_theta_min     1.52
_diffrn_reflns_theta_max     26.35
_diffrn_reflns_theta_full     26.35
_diffrn_measured_fraction_theta_max     1.000
_diffrn_measured_fraction_theta_full     1.000
_diffrn_reflns_limit_h_min     -17
_diffrn_reflns_limit_h_max     17
_diffrn_reflns_limit_k_min     -9
_diffrn_reflns_limit_k_max     9
_diffrn_reflns_limit_l_min     -20
_diffrn_reflns_limit_l_max     20
_diffrn_standards_number     0
_diffrn_standards_interval_count     ?
_diffrn_standards_interval_time     ?
_diffrn_standards_decay_%     ?
_refine_special_details
;
Refinement of <i>F</i>^2^ against all diffractions. The weighted <i>R</i>-factor
<i>wR</i> and goodness of fit <i>S</i> are based on <i>F</i>^2^, conventional
<i>R</i>-factors <i>R</i> are based on <i>F</i>, with <i>F</i> set to zero for
negative <i>F</i>^2^. The threshold expression of <i>F</i>^2^ >
2\s(<i>F</i>^2^) is used only for calculating <i>R</i>-factors(gt) <i>etc</i>.
and is not relevant to the choice of reflections for refinement.
<i>R</i>-factors based on <i>F</i>^2^ are statistically about twice as large
as those based on <i>F</i>, and <i>R</i>- factors based on all data will be
even larger.
;
_reflns_number_total     3456
_reflns_number_gt     2960
_reflns_threshold_expression     I>2\s(I)
_refine_ls_structure_factor_coef     Fsqd
_refine_ls_matrix_type     full
_refine_ls_R_factor_all     0.0385
_refine_ls_R_factor_gt     0.0305
_refine_ls_wR_factor_gt     0.0726
_refine_ls_wR_factor_ref     0.0756
_refine_ls_goodness_of_fit_ref     1.110
_refine_ls_restrained_S_all     1.110
_refine_ls_number_reflns     3456
_refine_ls_number_parameters     217
_refine_ls_number_restraints     0
_refine_ls_hydrogen_treatment     constr
_refine_ls_weighting_scheme     calc
_refine_ls_weighting_details
         'calc w=1/[\s^2^(Fo^2^)+(0.0234P)^2^+1.3244P] where P=(Fo^2^+2Fc^2^)/3'
_atom_sites_solution_primary     direct
_atom_sites_solution_secondary     difmap
_refine_ls_shift/su_max     0.000
_refine_ls_shift/su_mean     0.000
_refine_diff_density_max     0.267
_refine_diff_density_min     -0.286
_refine_ls_extinction_method     none
_refine_ls_extinction_coef     ?
loop_
    _atom_type_symbol
    _atom_type_description
    _atom_type_scat_dispersion_real
    _atom_type_scat_dispersion_imag
    _atom_type_scat_source
    'C' 'C' 0.0033 0.0016
                         'International Tables Vol C Tables 4.2.6.8 and 6.1.1.4'
    'H' 'H' 0.0000 0.0000
                         'International Tables Vol C Tables 4.2.6.8 and 6.1.1.4'
    'N' 'N' 0.0061 0.0033
                         'International Tables Vol C Tables 4.2.6.8 and 6.1.1.4'
    'O' 'O' 0.0106 0.0060
                         'International Tables Vol C Tables 4.2.6.8 and 6.1.1.4'
    'Fe' 'Fe' 0.3463 0.8444
                         'International Tables Vol C Tables 4.2.6.8 and 6.1.1.4'
_computing_data_collection     'COLLECT (Nonius, 2000)'
_computing_cell_refinement     'HKL Scalepack (Otwinowski & Minor, 1997)'
_computing_data_reduction
                            'HKL Denzo and Scalepack (Otwinowski & Minor, 1997)'
_computing_structure_solution     'SIR97 (Altomare <i>et al.</i>, 1999)'
_computing_structure_refinement     'SHELXL97 (Sheldrick, 2008)'
_computing_molecular_graphics     'PLATON (Spek, 2009)'
_computing_publication_material     'PLATON (Spek, 2009)'
loop_
    _atom_site_type_symbol
    _atom_site_label
    _atom_site_fract_x
    _atom_site_fract_y
    _atom_site_fract_z
    _atom_site_U_iso_or_equiv
    _atom_site_adp_type
    _atom_site_calc_flag
    _atom_site_refinement_flags
    _atom_site_occupancy
    _atom_site_disorder_assembly
    _atom_site_disorder_group
    Fe Fe 0.14161(2) 0.21877(4) 0.174028(17) 0.02423(9) Uani d . 1 . .
    O O1 0.33180(10) 0.60519(18) 0.23818(9) 0.0292(3) Uani d . 1 . .
    O O2 0.45779(10) 0.33934(18) 0.36777(8) 0.0276(3) Uani d . 1 . .
    O O3 0.58097(10) 0.53347(18) 0.38131(8) 0.0288(3) Uani d . 1 . .
    N N1 0.40631(11) 0.3748(2) 0.19374(10) 0.0231(3) Uani d . 1 . .
    H H1N 0.3988 0.2730 0.1668 0.028 Uiso d R 1 . .
    C C1 0.22784(14) 0.4080(3) 0.14255(12) 0.0238(4) Uani d . 1 . .
    C C2 0.13442(14) 0.4816(3) 0.14607(13) 0.0286(4) Uani d . 1 . .
    H H2 0.1258 0.5733 0.1805 0.034 Uiso calc R 1 . .
    C C3 0.05759(16) 0.3900(3) 0.08792(14) 0.0339(5) Uani d . 1 . .
    H H3 -0.0106 0.4109 0.0776 0.041 Uiso calc R 1 . .
    C C4 0.10200(16) 0.2611(3) 0.04804(13) 0.0338(5) Uani d . 1 . .
    H H4 0.0681 0.1831 0.0070 0.041 Uiso calc R 1 . .
    C C5 0.20758(15) 0.2717(3) 0.08169(12) 0.0275(4) Uani d . 1 . .
    H H5 0.2548 0.2020 0.0666 0.033 Uiso calc R 1 . .
    C C6 0.22092(16) 0.1253(3) 0.28749(13) 0.0323(5) Uani d . 1 . .
    H H6 0.2831 0.1657 0.3186 0.039 Uiso calc R 1 . .
    C C7 0.12645(16) 0.1899(3) 0.29199(13) 0.0331(5) Uani d . 1 . .
    H H7 0.1160 0.2795 0.3268 0.040 Uiso calc R 1 . .
    C C8 0.05104(17) 0.0937(3) 0.23426(14) 0.0364(5) Uani d . 1 . .
    H H8 -0.0175 0.1092 0.2244 0.044 Uiso calc R 1 . .
    C C9 0.09846(17) -0.0297(3) 0.19440(15) 0.0369(5) Uani d . 1 . .
    H H9 0.0664 -0.1098 0.1536 0.044 Uiso calc R 1 . .
    C C10 0.20368(17) -0.0108(3) 0.22739(14) 0.0352(5) Uani d . 1 . .
    H H10 0.2524 -0.0763 0.2121 0.042 Uiso calc R 1 . .
    C C11 0.32579(14) 0.4699(2) 0.19603(11) 0.0225(4) Uani d . 1 . .
    C C12 0.50438(14) 0.4274(3) 0.24432(12) 0.0230(4) Uani d . 1 . .
    H H12A 0.5197 0.5426 0.2262 0.028 Uiso calc R 1 . .
    H H12B 0.5536 0.3458 0.2346 0.028 Uiso calc R 1 . .
    C C13 0.51381(14) 0.4337(2) 0.33808(12) 0.0230(4) Uani d . 1 . .
    N N2 0.37021(12) 0.5724(2) 0.45421(10) 0.0283(4) Uani d . 1 . .
    H H2N 0.4048 0.5013 0.4277 0.034 Uiso d R 1 . .
    H H3N 0.3928 0.5410 0.5148 0.034 Uiso d R 1 . .
    C C21 0.39265(16) 0.7595(3) 0.44159(13) 0.0329(5) Uani d . 1 . .
    H H21A 0.3741 0.7862 0.3822 0.039 Uiso calc R 1 . .
    H H21B 0.4638 0.7805 0.4637 0.039 Uiso calc R 1 . .
    C C22 0.33498(16) 0.8779(3) 0.48587(14) 0.0343(5) Uani d . 1 . .
    H H22A 0.3467 0.9997 0.4743 0.041 Uiso calc R 1 . .
    H H22B 0.3590 0.8599 0.5459 0.041 Uiso calc R 1 . .
    C C23 0.22331(16) 0.8399(3) 0.45705(13) 0.0326(5) Uani d . 1 . .
    H H23A 0.1974 0.8728 0.3987 0.039 Uiso calc R 1 . .
    H H23B 0.1891 0.9095 0.4896 0.039 Uiso calc R 1 . .
    C C24 0.20298(16) 0.6455(3) 0.46742(13) 0.0325(5) Uani d . 1 . .
    H H24A 0.2212 0.6159 0.5265 0.039 Uiso calc R 1 . .
    H H24B 0.1322 0.6221 0.4446 0.039 Uiso calc R 1 . .
    C C25 0.26207(15) 0.5325(3) 0.42294(12) 0.0297(4) Uani d . 1 . .
    H H25A 0.2507 0.4095 0.4324 0.036 Uiso calc R 1 . .
    H H25B 0.2397 0.5544 0.3632 0.036 Uiso calc R 1 . .
loop_
    _atom_site_aniso_label
    _atom_site_aniso_U_11
    _atom_site_aniso_U_22
    _atom_site_aniso_U_33
    _atom_site_aniso_U_12
    _atom_site_aniso_U_13
    _atom_site_aniso_U_23
    Fe 0.02232(15) 0.02174(15) 0.02877(16) 0.00023(12) 0.00721(11) 0.00277(12)
    O1 0.0284(7) 0.0236(7) 0.0364(8) 0.0000(6) 0.0102(6) -0.0050(6)
    O2 0.0302(7) 0.0273(7) 0.0278(7) -0.0035(6) 0.0119(6) 0.0000(6)
    O3 0.0303(7) 0.0277(8) 0.0252(7) -0.0055(6) 0.0021(6) 0.0017(6)
    N1 0.0234(8) 0.0221(8) 0.0238(8) -0.0004(7) 0.0064(7) -0.0030(7)
    C1 0.0241(10) 0.0215(9) 0.0258(10) 0.0010(8) 0.0070(8) 0.0055(8)
    C2 0.0266(10) 0.0224(10) 0.0379(11) 0.0047(8) 0.0106(9) 0.0078(9)
    C3 0.0241(10) 0.0334(12) 0.0417(12) 0.0023(9) 0.0046(9) 0.0138(10)
    C4 0.0303(11) 0.0381(12) 0.0288(10) -0.0063(9) 0.0011(9) 0.0030(9)
    C5 0.0280(10) 0.0300(11) 0.0249(10) -0.0005(9) 0.0082(8) 0.0007(8)
    C6 0.0330(11) 0.0314(12) 0.0312(11) 0.0008(9) 0.0064(9) 0.0112(9)
    C7 0.0390(12) 0.0317(12) 0.0314(11) -0.0013(10) 0.0143(9) 0.0036(9)
    C8 0.0324(12) 0.0377(12) 0.0421(12) -0.0059(10) 0.0152(10) 0.0077(10)
    C9 0.0468(13) 0.0231(11) 0.0408(13) -0.0088(10) 0.0118(11) 0.0024(10)
    C10 0.0417(12) 0.0241(11) 0.0412(13) 0.0075(9) 0.0135(10) 0.0098(9)
    C11 0.0263(10) 0.0197(9) 0.0231(9) -0.0006(8) 0.0094(8) 0.0028(8)
    C12 0.0217(9) 0.0210(10) 0.0272(10) -0.0006(8) 0.0081(8) -0.0001(8)
    C13 0.0238(9) 0.0194(9) 0.0260(10) 0.0042(8) 0.0071(8) 0.0010(8)
    N2 0.0316(9) 0.0311(9) 0.0234(8) 0.0044(8) 0.0096(7) -0.0014(7)
    C21 0.0315(11) 0.0366(12) 0.0311(11) -0.0042(9) 0.0098(9) -0.0012(9)
    C22 0.0400(12) 0.0276(11) 0.0343(11) 0.0012(10) 0.0086(10) -0.0025(9)
    C23 0.0351(11) 0.0318(11) 0.0306(11) 0.0091(9) 0.0084(9) 0.0020(9)
    C24 0.0307(11) 0.0376(12) 0.0302(11) 0.0030(9) 0.0102(9) 0.0037(9)
    C25 0.0329(11) 0.0304(11) 0.0248(10) -0.0014(9) 0.0061(9) 0.0004(9)
_geom_special_details
;
All e.s.d.'s (except the e.s.d. in the dihedral angle between two least-squares
planes) are estimated using the full covariance matrix. The cell e.s.d.'s are
taken into account individually in the estimation of e.s.d.'s in distances,
angles and torsion angles; correlations between e.s.d.'s in cell parameters
are only used when they are defined by crystal symmetry. An approximate
(isotropic) treatment of cell e.s.d.'s is used for estimating e.s.d.'s
involving least-squares planes.
;
loop_
    _geom_bond_atom_site_label_1
    _geom_bond_atom_site_label_2
    _geom_bond_site_symmetry_2
    _geom_bond_distance
    _geom_bond_publ_flag
    Fe C5 . 2.0290(19) ?
    Fe C1 . 2.0316(19) ?
    Fe C6 . 2.034(2) ?
    Fe C7 . 2.037(2) ?
    Fe C4 . 2.038(2) ?
    Fe C9 . 2.041(2) ?
    Fe C10 . 2.042(2) ?
    Fe C8 . 2.044(2) ?
    Fe C3 . 2.049(2) ?
    Fe C2 . 2.051(2) ?
    O1 C11 . 1.235(2) ?
    O2 C13 . 1.255(2) ?
    O3 C13 . 1.265(2) ?
    N1 C11 . 1.342(2) ?
    N1 C12 . 1.450(2) ?
    N1 H1N . 0.8865 ?
    C1 C5 . 1.422(3) ?
    C1 C2 . 1.430(3) ?
    C1 C11 . 1.486(3) ?
    C2 C3 . 1.414(3) ?
    C2 H2 . 0.9300 ?
    C3 C4 . 1.416(3) ?
    C3 H3 . 0.9300 ?
    C4 C5 . 1.424(3) ?
    C4 H4 . 0.9300 ?
    C5 H5 . 0.9300 ?
    C6 C10 . 1.413(3) ?
    C6 C7 . 1.424(3) ?
    C6 H6 . 0.9300 ?
    C7 C8 . 1.417(3) ?
    C7 H7 . 0.9300 ?
    C8 C9 . 1.412(3) ?
    C8 H8 . 0.9300 ?
    C9 C10 . 1.423(3) ?
    C9 H9 . 0.9300 ?
    C10 H10 . 0.9300 ?
    C12 C13 . 1.526(3) ?
    C12 H12A . 0.9700 ?
    C12 H12B . 0.9700 ?
    N2 C25 . 1.483(3) ?
    N2 C21 . 1.485(3) ?
    N2 H2N . 0.9128 ?
    N2 H3N . 0.9980 ?
    C21 C22 . 1.522(3) ?
    C21 H21A . 0.9700 ?
    C21 H21B . 0.9700 ?
    C22 C23 . 1.523(3) ?
    C22 H22A . 0.9700 ?
    C22 H22B . 0.9700 ?
    C23 C24 . 1.525(3) ?
    C23 H23A . 0.9700 ?
    C23 H23B . 0.9700 ?
    C24 C25 . 1.513(3) ?
    C24 H24A . 0.9700 ?
    C24 H24B . 0.9700 ?
    C25 H25A . 0.9700 ?
    C25 H25B . 0.9700 ?
loop_
    _geom_angle_atom_site_label_1
    _geom_angle_atom_site_label_2
    _geom_angle_atom_site_label_3
    _geom_angle_site_symmetry_1
    _geom_angle_site_symmetry_3
    _geom_angle
    _geom_angle_publ_flag
    C5 Fe C1 . . 41.00(8) ?
    C5 Fe C6 . . 121.73(8) ?
    C1 Fe C6 . . 106.07(8) ?
    C5 Fe C7 . . 158.99(9) ?
    C1 Fe C7 . . 123.11(8) ?
    C6 Fe C7 . . 40.93(9) ?
    C5 Fe C4 . . 40.99(8) ?
    C1 Fe C4 . . 68.76(8) ?
    C6 Fe C4 . . 158.79(9) ?
    C7 Fe C4 . . 158.97(9) ?
    C5 Fe C9 . . 121.53(9) ?
    C1 Fe C9 . . 157.05(9) ?
    C6 Fe C9 . . 68.42(9) ?
    C7 Fe C9 . . 68.21(9) ?
    C4 Fe C9 . . 107.89(9) ?
    C5 Fe C10 . . 105.85(9) ?
    C1 Fe C10 . . 120.62(8) ?
    C6 Fe C10 . . 40.57(9) ?
    C7 Fe C10 . . 68.45(9) ?
    C4 Fe C10 . . 123.02(9) ?
    C9 Fe C10 . . 40.80(9) ?
    C5 Fe C8 . . 158.01(9) ?
    C1 Fe C8 . . 160.30(9) ?
    C6 Fe C8 . . 68.62(9) ?
    C7 Fe C8 . . 40.63(9) ?
    C4 Fe C8 . . 123.03(9) ?
    C9 Fe C8 . . 40.44(9) ?
    C10 Fe C8 . . 68.46(9) ?
    C5 Fe C3 . . 68.66(8) ?
    C1 Fe C3 . . 68.52(8) ?
    C6 Fe C3 . . 158.55(9) ?
    C7 Fe C3 . . 123.40(9) ?
    C4 Fe C3 . . 40.54(9) ?
    C9 Fe C3 . . 124.61(9) ?
    C10 Fe C3 . . 160.19(9) ?
    C8 Fe C3 . . 109.10(9) ?
    C5 Fe C2 . . 68.87(8) ?
    C1 Fe C2 . . 41.02(7) ?
    C6 Fe C2 . . 122.11(9) ?
    C7 Fe C2 . . 108.14(9) ?
    C4 Fe C2 . . 68.31(9) ?
    C9 Fe C2 . . 160.71(9) ?
    C10 Fe C2 . . 157.30(9) ?
    C8 Fe C2 . . 124.52(9) ?
    C3 Fe C2 . . 40.34(8) ?
    C11 N1 C12 . . 119.69(16) ?
    C11 N1 H1N . . 120.1 ?
    C12 N1 H1N . . 119.7 ?
    C5 C1 C2 . . 107.95(18) ?
    C5 C1 C11 . . 128.91(18) ?
    C2 C1 C11 . . 123.13(18) ?
    C5 C1 Fe . . 69.40(11) ?
    C2 C1 Fe . . 70.21(11) ?
    C11 C1 Fe . . 125.49(13) ?
    C3 C2 C1 . . 107.76(19) ?
    C3 C2 Fe . . 69.78(12) ?
    C1 C2 Fe . . 68.77(11) ?
    C3 C2 H2 . . 126.1 ?
    C1 C2 H2 . . 126.1 ?
    Fe C2 H2 . . 126.9 ?
    C2 C3 C4 . . 108.44(18) ?
    C2 C3 Fe . . 69.89(11) ?
    C4 C3 Fe . . 69.30(12) ?
    C2 C3 H3 . . 125.8 ?
    C4 C3 H3 . . 125.8 ?
    Fe C3 H3 . . 126.6 ?
    C3 C4 C5 . . 108.16(19) ?
    C3 C4 Fe . . 70.16(12) ?
    C5 C4 Fe . . 69.17(11) ?
    C3 C4 H4 . . 125.9 ?
    C5 C4 H4 . . 125.9 ?
    Fe C4 H4 . . 126.3 ?
    C1 C5 C4 . . 107.69(18) ?
    C1 C5 Fe . . 69.60(11) ?
    C4 C5 Fe . . 69.85(12) ?
    C1 C5 H5 . . 126.2 ?
    C4 C5 H5 . . 126.2 ?
    Fe C5 H5 . . 126.0 ?
    C10 C6 C7 . . 108.0(2) ?
    C10 C6 Fe . . 70.00(12) ?
    C7 C6 Fe . . 69.64(12) ?
    C10 C6 H6 . . 126.0 ?
    C7 C6 H6 . . 126.0 ?
    Fe C6 H6 . . 125.9 ?
    C8 C7 C6 . . 108.0(2) ?
    C8 C7 Fe . . 69.93(12) ?
    C6 C7 Fe . . 69.43(12) ?
    C8 C7 H7 . . 126.0 ?
    C6 C7 H7 . . 126.0 ?
    Fe C7 H7 . . 126.2 ?
    C9 C8 C7 . . 107.9(2) ?
    C9 C8 Fe . . 69.68(12) ?
    C7 C8 Fe . . 69.44(12) ?
    C9 C8 H8 . . 126.1 ?
    C7 C8 H8 . . 126.1 ?
    Fe C8 H8 . . 126.4 ?
    C8 C9 C10 . . 108.3(2) ?
    C8 C9 Fe . . 69.88(12) ?
    C10 C9 Fe . . 69.63(12) ?
    C8 C9 H9 . . 125.8 ?
    C10 C9 H9 . . 125.8 ?
    Fe C9 H9 . . 126.2 ?
    C6 C10 C9 . . 107.8(2) ?
    C6 C10 Fe . . 69.43(12) ?
    C9 C10 Fe . . 69.57(12) ?
    C6 C10 H10 . . 126.1 ?
    C9 C10 H10 . . 126.1 ?
    Fe C10 H10 . . 126.5 ?
    O1 C11 N1 . . 122.50(18) ?
    O1 C11 C1 . . 120.83(17) ?
    N1 C11 C1 . . 116.63(17) ?
    N1 C12 C13 . . 113.93(15) ?
    N1 C12 H12A . . 108.8 ?
    C13 C12 H12A . . 108.8 ?
    N1 C12 H12B . . 108.8 ?
    C13 C12 H12B . . 108.8 ?
    H12A C12 H12B . . 107.7 ?
    O2 C13 O3 . . 124.25(17) ?
    O2 C13 C12 . . 119.45(17) ?
    O3 C13 C12 . . 116.28(16) ?
    C25 N2 C21 . . 112.28(16) ?
    C25 N2 H2N . . 109.1 ?
    C21 N2 H2N . . 110.0 ?
    C25 N2 H3N . . 108.4 ?
    C21 N2 H3N . . 110.5 ?
    H2N N2 H3N . . 106.3 ?
    N2 C21 C22 . . 109.99(17) ?
    N2 C21 H21A . . 109.7 ?
    C22 C21 H21A . . 109.7 ?
    N2 C21 H21B . . 109.7 ?
    C22 C21 H21B . . 109.7 ?
    H21A C21 H21B . . 108.2 ?
    C21 C22 C23 . . 111.20(18) ?
    C21 C22 H22A . . 109.4 ?
    C23 C22 H22A . . 109.4 ?
    C21 C22 H22B . . 109.4 ?
    C23 C22 H22B . . 109.4 ?
    H22A C22 H22B . . 108.0 ?
    C22 C23 C24 . . 110.71(18) ?
    C22 C23 H23A . . 109.5 ?
    C24 C23 H23A . . 109.5 ?
    C22 C23 H23B . . 109.5 ?
    C24 C23 H23B . . 109.5 ?
    H23A C23 H23B . . 108.1 ?
    C25 C24 C23 . . 110.77(17) ?
    C25 C24 H24A . . 109.5 ?
    C23 C24 H24A . . 109.5 ?
    C25 C24 H24B . . 109.5 ?
    C23 C24 H24B . . 109.5 ?
    H24A C24 H24B . . 108.1 ?
    N2 C25 C24 . . 110.26(17) ?
    N2 C25 H25A . . 109.6 ?
    C24 C25 H25A . . 109.6 ?
    N2 C25 H25B . . 109.6 ?
    C24 C25 H25B . . 109.6 ?
    H25A C25 H25B . . 108.1 ?
loop_
    _geom_hbond_atom_site_label_D
    _geom_hbond_atom_site_label_H
    _geom_hbond_atom_site_label_A
    _geom_hbond_site_symmetry_D
    _geom_hbond_site_symmetry_H
    _geom_hbond_site_symmetry_A
    _geom_hbond_distance_DH
    _geom_hbond_distance_HA
    _geom_hbond_distance_DA
    _geom_hbond_angle_DHA
    _geom_hbond_publ_flag
    N2 H2N O2 . . . 0.91 1.86 2.764(2) 172 yes
    N2 H3N O3 . . 3_666 1.00 1.76 2.749(2) 172 yes
    N2 H3N O2 . . 3_666 1.00 2.60 3.325(2) 130 yes
    N1 H1N O3 . . 2_645 0.89 2.04 2.908(2) 166 yes
    C5 H5 O3 . . 2_645 0.93 2.56 3.366(3) 146 yes
    C12 H12B O1 . . 2_645 0.97 2.39 3.307(3) 158 yes
data_global
_journal_date_recd_electronic     2010-10-11
_journal_date_accepted     2010-10-15
_journal_name_full     'Acta Crystallographica, Section E'
_journal_year     2010
_journal_volume     66
_journal_issue     12
_journal_page_first     m1506
_journal_page_last     m1507
_journal_paper_category     QM
_journal_coeditor_code     DN2612
_publ_contact_author_name     'Petr Stepnicka'
_publ_contact_author_address
;
Department of Inorganic Chemistry, Faculty of Science,
Charles University in Prague; Hlavova 2030, 12840 Prague 2,
Czech Republic
;
_publ_contact_author_email     'stepnic@natur.cuni.cz'
_publ_contact_author_fax     '+420 221 951 253'
_publ_contact_author_phone     '+420 221 951 260'
_publ_section_title
;
Piperidinium <i>N</i>-(ferrocenylcarbonyl)glycinate
;
loop_
    _publ_author_name
    _publ_author_footnote
    _publ_author_address
    '\<St\<epni\<cka, Petr' ?
;
Department of Inorganic Chemistry, Faculty of Science,
Charles University in Prague; Hlavova 2030, 12840 Prague 2,
Czech Republic
;
    'Z\'abransk\'y, Martin' ?
;
Department of Inorganic Chemistry, Faculty of Science,
Charles University in Prague; Hlavova 2030, 12840 Prague 2,
Czech Republic
;
    'C\'isa\<rov\'a, Ivana' ?
;
Department of Inorganic Chemistry, Faculty of Science,
Charles University in Prague; Hlavova 2030, 12840 Prague 2,
Czech Republic
;
_publ_section_synopsis     .
