# Supplementary material for: Piperidinium N-(ferrocenylcarbon­yl)glycinate
Source: Acta Crystallogr Sect E Struct Rep Online. 2010 Nov 6;66(Pt 12):m1506–7. doi: 10.1107/S1600536810041747 (PMC3011418; doi:10.1107/S1600536810041747)
Supplement: Supplementary file 2 [file e-66-m1506-Isup2.hkl]

# 
# h,k,l, Fc-squared, Fo-squared, sigma(Fo-squared) and status flag 
# 
data_I
_shelx_title ' mz2-4, 150 K, P21/c' 
_shelx_refln_list_code          4 
_shelx_F_calc_maximum      172.02 
_exptl_crystal_F_000       784.00 
_reflns_d_resolution_high  0.8005 
 
loop_ 
 _symmetry_equiv_pos_as_xyz 
 'x, y, z' 
 '-x, y+1/2, -z+1/2' 
 '-x, -y, -z' 
 'x, -y-1/2, z-1/2' 
 
_cell_length_a    13.9055 
_cell_length_b     7.6150 
_cell_length_c    16.5968 
_cell_angle_alpha  90.000 
_cell_angle_beta  105.780 
_cell_angle_gamma  90.000 
 
_shelx_F_squared_multiplier     1.000 
 
loop_ 
 _refln_index_h 
 _refln_index_k 
 _refln_index_l 
 _refln_F_squared_calc 
 _refln_F_squared_meas 
 _refln_F_squared_sigma 
 _refln_observed_status 
   1   0   0       14.78       15.47      0.58 o 
   2   0   0     3417.96     3371.17     47.18 o 
   3   0   0    17249.13    17941.37    210.83 o 
   4   0   0     8912.43     9116.99    111.50 o 
   5   0   0       32.34       32.36      2.58 o 
   6   0   0      146.20      106.73      4.71 o 
   7   0   0       23.68       65.61      4.51 o 
   8   0   0     2170.86     2278.04     36.35 o 
   9   0   0      734.77      699.83     16.11 o 
  10   0   0      578.23      563.45     13.28 o 
  11   0   0     6528.92     7198.80    124.91 o 
  12   0   0      268.61      251.75     10.44 o 
  13   0   0       34.69       31.45      9.67 o 
  14   0   0      971.57     1011.92     33.90 o 
  15   0   0     1181.37     1364.48     54.40 o 
  16   0   0       42.99       45.25     11.60 o 
   1   1   0     6918.34     7186.57     76.49 o 
   2   1   0    28685.59    29323.05    539.09 o 
   3   1   0     7148.27     7480.97     64.98 o 
   4   1   0     2344.47     2558.04     25.92 o 
   5   1   0      309.43      256.73      8.96 o 
   6   1   0     6812.14     6748.45    116.69 o 
   7   1   0      208.43      202.17      4.00 o 
   8   1   0     2078.11     2035.93     22.51 o 
   9   1   0     1984.08     1875.85     22.52 o 
  10   1   0     1082.31     1049.97     13.33 o 
  11   1   0      137.22      151.94      5.07 o 
  12   1   0     1297.18     1399.49     22.83 o 
  13   1   0     1344.91     1457.86     26.69 o 
  14   1   0       15.88       15.91      6.33 o 
  15   1   0      204.47      223.93     11.77 o 
  16   1   0      238.17      228.35     13.22 o 
   0   2   0       17.02       14.86      2.94 o 
   1   2   0     6475.25     6252.12     56.79 o 
   2   2   0      233.47      230.68      5.38 o 
   3   2   0     7071.00     6928.64     97.29 o 
   4   2   0     5524.07     5384.69    141.67 o 
   5   2   0        0.67       15.35      4.19 o 
   6   2   0      519.05      530.90     11.12 o 
   7   2   0     3470.91     3559.74     37.85 o 
   8   2   0      942.91      970.91     33.87 o 
   9   2   0        3.03       -0.38      3.73 o 
  10   2   0      735.40      729.86     13.17 o 
  11   2   0      337.13      338.53     13.50 o 
  12   2   0      922.53      956.76     18.30 o 
  13   2   0      761.71      795.54     29.17 o 
  14   2   0      276.14      318.65     14.33 o 
  15   2   0      261.45      251.66     13.86 o 
  16   2   0       87.57       76.58     10.64 o 
   1   3   0     7031.47     6785.88     63.12 o 
   2   3   0     5241.14     5303.67     99.74 o 
   3   3   0       52.37       45.81      6.12 o 
   4   3   0        2.90        0.40      3.36 o 
   5   3   0     9233.68     9659.43    171.86 o 
   6   3   0     3499.16     3494.59     49.50 o 
   7   3   0       27.88       24.32      2.98 o 
   8   3   0       80.34       58.78      2.97 o 
   9   3   0     2342.54     2402.75     31.65 o 
  10   3   0       37.10       36.60      4.26 o 
  11   3   0        4.90        2.17      4.79 o 
  12   3   0        6.86        8.97      4.39 o 
  13   3   0       95.60       71.59      6.81 o 
  14   3   0       30.90       24.49      7.80 o 
  15   3   0      284.58      275.13     18.40 o 
   0   4   0      395.68      343.22     18.40 o 
   1   4   0     1782.22     1710.36     19.30 o 
   2   4   0       98.90       95.85      9.60 o 
   3   4   0     3333.60     3245.25     36.64 o 
   4   4   0     4672.94     4700.31     52.87 o 
   5   4   0      406.45      388.23     10.02 o 
   6   4   0       49.60       60.32      5.70 o 
   7   4   0     3666.05     3656.59     97.07 o 
   8   4   0     1307.47     1299.71     17.98 o 
   9   4   0       80.74       67.00      4.06 o 
  10   4   0        7.81        5.98      5.12 o 
  11   4   0       48.66       45.99      4.86 o 
  12   4   0       38.70       33.67      6.11 o 
  13   4   0       13.19       15.79      6.80 o 
  14   4   0      171.52      193.61     13.76 o 
  15   4   0      104.58       92.74     16.47 o 
   1   5   0      940.33      934.56     15.53 o 
   2   5   0     1910.84     1910.77     22.72 o 
   3   5   0       29.03       33.62      4.03 o 
   4   5   0       25.22       24.07      3.86 o 
   5   5   0     1533.80     1491.10     22.17 o 
   6   5   0      153.32      135.56      4.96 o 
   7   5   0       65.50       69.73      4.89 o 
   8   5   0       48.20       39.31     10.28 o 
   9   5   0        1.63       -5.59      5.59 o 
  10   5   0     1327.16     1343.57     88.75 o 
  11   5   0      204.86      187.57      9.57 o 
  12   5   0       95.92       91.91     16.37 o 
  13   5   0      234.56      234.77     16.09 o 
  14   5   0        7.65       -1.79     13.85 o 
   0   6   0      754.49      786.41     22.08 o 
   1   6   0       17.11       25.63      3.68 o 
   2   6   0       74.15       78.96      4.47 o 
   3   6   0        6.39       25.94      5.56 o 
   4   6   0      172.58      169.27      7.96 o 
   5   6   0       90.49       78.79     16.79 o 
   6   6   0      200.95      192.21      8.38 o 
   7   6   0       90.95       92.80     14.76 o 
   8   6   0      351.77      351.76     28.55 o 
   9   6   0      329.18      316.96     11.87 o 
  10   6   0       15.44        5.06      7.30 o 
  11   6   0      260.22      231.67     12.65 o 
  12   6   0       33.40        6.15     11.63 o 
   1   7   0       56.72       63.13      9.93 o 
   2   7   0     1255.41     1187.46     39.41 o 
   3   7   0      120.03      131.84      6.99 o 
   4   7   0       33.70       38.19      6.14 o 
   5   7   0      410.42      418.69     12.43 o 
   6   7   0      241.09      263.64     11.84 o 
   7   7   0      214.82      208.58     10.29 o 
   8   7   0        0.27       10.45      9.35 o 
   9   7   0        0.23       14.86      7.60 o 
  10   7   0       44.54       31.27     14.28 o 
  11   7   0       37.15       33.03     28.33 o 
   0   8   0      195.83      234.64     12.07 o 
   1   8   0       67.09       78.89      7.94 o 
   2   8   0      210.21      196.56     13.95 o 
   3   8   0       92.35       76.27     10.51 o 
   4   8   0      102.64      130.11     11.96 o 
   5   8   0      220.74      244.26     11.99 o 
   6   8   0       68.83       79.78      9.12 o 
   7   8   0        1.36        7.76      8.72 o 
   8   8   0      172.04      153.98     10.13 o 
   9   8   0       68.64       62.12     12.26 o 
   1   9   0       24.52       50.69      9.48 o 
   2   9   0      308.40      317.94     16.19 o 
   3   9   0       60.01       45.92      8.31 o 
   4   9   0        3.04        4.48     16.11 o 
   5   9   0        4.58       16.98     21.27 o 
 -16   1   1       61.11       50.35      8.56 o 
 -15   1   1      105.28      121.62      9.24 o 
 -14   1   1        0.21       -4.88      8.06 o 
 -13   1   1      219.97      196.39      7.04 o 
 -12   1   1        5.70        3.23      4.54 o 
 -11   1   1      945.92      947.50     15.98 o 
 -10   1   1       26.14       27.54      2.90 o 
  -9   1   1      371.06      390.09      7.03 o 
  -8   1   1      259.89      263.17      4.67 o 
  -7   1   1       83.27       98.61      3.02 o 
  -6   1   1      365.26      382.62      5.63 o 
  -5   1   1     1675.68     1619.47     38.80 o 
  -4   1   1     1346.17     1454.27     25.17 o 
  -3   1   1       10.81       10.25      1.37 o 
  -2   1   1     9966.54    10076.58    117.47 o 
  -1   1   1     3464.89     3255.47     66.74 o 
   0   1   1      919.88      928.14     10.94 o 
   1   1   1     1304.84     1470.77     21.31 o 
   2   1   1     2828.72     2719.86     55.78 o 
   3   1   1     1669.80     1718.51     21.22 o 
   4   1   1     1395.23     1480.34     16.59 o 
   5   1   1      257.19      316.28      5.74 o 
   6   1   1      548.19      594.13      7.73 o 
   7   1   1      491.49      449.37      6.74 o 
   8   1   1       61.26       83.28      3.00 o 
   9   1   1      142.34      122.40      3.52 o 
  10   1   1       84.45       73.05      4.71 o 
  11   1   1       12.08        2.61      4.15 o 
  12   1   1        0.65       -3.39      3.67 o 
  13   1   1        5.83        5.51      4.78 o 
  14   1   1       13.40       -2.87      6.38 o 
  15   1   1      188.68      214.11     13.28 o 
  16   1   1      148.29      150.77     11.21 o 
 -16   2   1       32.47       36.96      9.11 o 
 -15   2   1       32.85       30.55      9.67 o 
 -14   2   1       26.04       24.62      5.38 o 
 -13   2   1        8.47       -2.57      4.58 o 
 -12   2   1       54.07       52.39      4.03 o 
 -11   2   1        1.34        5.17      3.17 o 
 -10   2   1     1561.51     1575.32     39.22 o 
  -9   2   1        2.03        2.93      3.22 o 
  -8   2   1       10.23        2.26      2.73 o 
  -7   2   1       44.22       41.04      2.63 o 
  -6   2   1     3872.88     4123.02     43.08 o 
  -5   2   1       96.31      109.86      2.81 o 
  -4   2   1     1777.55     1878.17     30.78 o 
  -3   2   1      294.07      304.44      9.73 o 
  -2   2   1     1247.24     1134.71     23.07 o 
  -1   2   1     6599.58     6319.99     59.74 o 
   0   2   1       17.65       26.61      2.00 o 
   1   2   1     2988.35     2902.17     31.87 o 
   2   2   1     5020.02     5219.29     58.32 o 
   3   2   1      956.57     1095.28     34.35 o 
   4   2   1     2964.28     3072.57     35.17 o 
   5   2   1      294.70      290.98      8.19 o 
   6   2   1      122.44      143.35      3.81 o 
   7   2   1     1661.87     1750.94     22.14 o 
   8   2   1       36.63       29.68      3.15 o 
   9   2   1      381.89      371.50      6.81 o 
  10   2   1      194.87      183.14      5.44 o 
  11   2   1      547.89      548.17     11.98 o 
  12   2   1       95.79       82.45      5.69 o 
  13   2   1       10.21       12.57      6.09 o 
  14   2   1      167.61      151.66     11.71 o 
  15   2   1      110.22      138.69     10.76 o 
  16   2   1       34.27       25.95     10.81 o 
 -16   3   1      227.55      237.25     16.92 o 
 -15   3   1      110.34       83.63      9.69 o 
 -14   3   1       23.10       19.91      7.06 o 
 -13   3   1      132.49      122.29      8.00 o 
 -12   3   1     1101.55     1096.93     25.20 o 
 -11   3   1      114.15      111.05      5.69 o 
 -10   3   1       16.16        7.06      4.19 o 
  -9   3   1     1849.27     1892.66     23.85 o 
  -8   3   1      860.73      874.01     13.30 o 
  -7   3   1      148.84      164.18      8.09 o 
  -6   3   1        4.95        3.86      2.12 o 
  -5   3   1     5724.87     5898.92     72.01 o 
  -4   3   1        8.37       15.22      3.60 o 
  -3   3   1     2846.19     3007.34     34.40 o 
  -2   3   1     5335.47     5360.23     52.39 o 
  -1   3   1     2510.90     2407.07     24.68 o 
   0   3   1      610.14      591.58      7.73 o 
   1   3   1       30.08       34.39      2.73 o 
   2   3   1     2361.03     2365.31     27.02 o 
   3   3   1      341.30      302.92      6.53 o 
   4   3   1      668.84      660.32     10.57 o 
   5   3   1     1122.36     1152.22     15.50 o 
   6   3   1     3816.10     3862.96     41.72 o 
   7   3   1      996.49      983.59     14.03 o 
   8   3   1      530.62      530.28      9.93 o 
   9   3   1     1516.82     1571.85     21.21 o 
  10   3   1     1025.18     1021.13     19.53 o 
  11   3   1      100.58      104.46      5.75 o 
  12   3   1       45.11       38.59      5.52 o 
  13   3   1      740.21      720.23     24.07 o 
  14   3   1        6.49       -5.72     10.60 o 
  15   3   1       23.95       28.17     10.28 o 
 -15   4   1       14.71       32.04     14.93 o 
 -14   4   1      221.95      200.62     11.11 o 
 -13   4   1      167.96      168.18      9.99 o 
 -12   4   1      230.77      237.32     10.42 o 
 -11   4   1      870.50      887.83     35.45 o 
 -10   4   1        2.70       -1.06      5.51 o 
  -9   4   1     1575.59     1619.26     25.52 o 
  -8   4   1     1600.79     1641.22     21.26 o 
  -7   4   1      617.13      645.95     10.28 o 
  -6   4   1     2134.16     2196.53     26.77 o 
  -5   4   1      649.91      638.09     10.89 o 
  -4   4   1      585.64      548.99     11.89 o 
  -3   4   1     4979.79     4826.15     53.57 o 
  -2   4   1      294.24      254.60     11.70 o 
  -1   4   1        0.19       45.20      8.96 o 
   0   4   1     2379.67     2583.71     36.16 o 
   1   4   1     5804.88     5775.75    125.65 o 
   2   4   1        6.06        4.72      2.94 o 
   3   4   1     2408.46     2434.07     28.18 o 
   4   4   1      904.02      776.06     12.48 o 
   5   4   1     1895.01     1900.68     25.78 o 
   6   4   1      495.35      499.51      8.72 o 
   7   4   1      220.64      205.80      6.57 o 
   8   4   1     1372.63     1385.58     52.85 o 
   9   4   1      701.12      659.35     16.92 o 
  10   4   1       82.83       78.09      5.58 o 
  11   4   1     1001.49      969.63     60.43 o 
  12   4   1      281.58      223.18     27.23 o 
  13   4   1       15.26        9.94     10.75 o 
  14   4   1      480.31      483.65     22.51 o 
 -14   5   1        9.03        7.25     12.32 o 
 -13   5   1       54.39       68.32      8.80 o 
 -12   5   1       94.37       92.29      8.88 o 
 -11   5   1      513.49      483.99     14.67 o 
 -10   5   1       15.17        5.62      6.09 o 
  -9   5   1      166.59      172.45      8.27 o 
  -8   5   1      293.37      300.09     16.98 o 
  -7   5   1       28.22       32.94      4.29 o 
  -6   5   1      366.11      389.50      9.51 o 
  -5   5   1     2221.26     2159.45     28.22 o 
  -4   5   1      579.55      557.67      9.73 o 
  -3   5   1      254.65      227.76      6.16 o 
  -2   5   1      684.07      675.17     10.25 o 
  -1   5   1     3604.51     3711.21     54.11 o 
   0   5   1      740.51      808.14     21.69 o 
   1   5   1     1506.03     1620.49     19.49 o 
   2   5   1      874.85      787.11     17.14 o 
   3   5   1     1087.04     1036.42     19.63 o 
   4   5   1       84.22       90.26      4.40 o 
   5   5   1     1356.09     1369.23     21.26 o 
   6   5   1      324.28      316.82     10.86 o 
   7   5   1      814.41      805.14     15.76 o 
   8   5   1      316.48      280.52      9.90 o 
   9   5   1      214.52      217.83      9.40 o 
  10   5   1     1298.65     1353.87     55.59 o 
  11   5   1       22.49       17.37      7.20 o 
  12   5   1      437.69      431.24     41.28 o 
  13   5   1      197.77      194.77     14.54 o 
 -13   6   1      413.17      361.43     23.70 o 
 -12   6   1       80.24       73.33     19.72 o 
 -11   6   1      166.23      176.22     10.39 o 
 -10   6   1      942.12      995.40     34.77 o 
  -9   6   1      279.89      259.43     15.37 o 
  -8   6   1       11.39        0.41      5.89 o 
  -7   6   1     2540.53     2679.91     92.85 o 
  -6   6   1        7.71       11.48      6.60 o 
  -5   6   1      139.23      138.89      6.75 o 
  -4   6   1      256.27      241.62      9.51 o 
  -3   6   1     2151.63     2108.21     37.38 o 
  -2   6   1      209.07      184.40      4.98 o 
  -1   6   1      136.81      151.50     16.21 o 
   0   6   1      531.98      501.74     18.24 o 
   1   6   1      363.23      335.06      6.56 o 
   2   6   1      406.60      382.34     10.96 o 
   3   6   1      173.44      150.65      8.12 o 
   4   6   1     2734.83     2713.43     46.25 o 
   5   6   1        5.11        5.08      6.04 o 
   6   6   1       50.40       54.61      7.27 o 
   7   6   1     1926.62     1974.52     36.27 o 
   8   6   1     1599.74     1620.00     87.88 o 
   9   6   1      161.82      144.14     10.18 o 
  10   6   1      294.53      298.03     11.17 o 
  11   6   1      380.39      351.43     38.77 o 
  12   6   1      331.05      348.18     20.82 o 
 -11   7   1      397.52      424.97     23.72 o 
 -10   7   1      102.99       79.19     10.86 o 
  -9   7   1      526.91      530.87     19.36 o 
  -8   7   1     1730.35     1781.04     40.91 o 
  -7   7   1      237.79      236.76     20.92 o 
  -6   7   1      501.72      518.83     27.13 o 
  -5   7   1     1233.53     1223.82     57.23 o 
  -4   7   1      874.02      801.58     16.17 o 
  -3   7   1      725.79      735.43     19.30 o 
  -2   7   1      483.25      455.69     10.40 o 
  -1   7   1      545.89      507.45     10.89 o 
   0   7   1      283.17      281.69      9.76 o 
   1   7   1      210.46      204.43      6.29 o 
   2   7   1      644.33      675.43     14.83 o 
   3   7   1     1157.89     1125.67     24.72 o 
   4   7   1       68.89       61.25     10.76 o 
   5   7   1      308.77      284.37     10.59 o 
   6   7   1     2368.55     2486.78     57.05 o 
   7   7   1       63.94       47.64     10.51 o 
   8   7   1       94.40       94.64      8.99 o 
   9   7   1     1116.52     1096.03     30.06 o 
  10   7   1      389.94      402.61     14.90 o 
  11   7   1       51.87       89.65     19.21 o 
  -9   8   1       23.37       14.54      9.27 o 
  -8   8   1       54.72       57.58      9.65 o 
  -7   8   1      485.29      513.53     45.86 o 
  -6   8   1     1301.82     1361.54     35.48 o 
  -5   8   1       24.61       33.15      8.25 o 
  -4   8   1     1297.55     1308.25     29.54 o 
  -3   8   1      263.73      274.21     10.71 o 
  -2   8   1      375.50      397.93     14.26 o 
  -1   8   1      150.25      170.38      8.30 o 
   0   8   1     1175.19     1221.03     24.60 o 
   1   8   1      780.99      834.87     17.95 o 
   2   8   1       91.40      101.62      8.80 o 
   3   8   1      175.71      171.38     11.88 o 
   4   8   1      816.84      834.64     33.90 o 
   5   8   1     1292.31     1370.82     35.67 o 
   6   8   1       48.34       64.17     10.05 o 
   7   8   1      387.61      341.35     14.86 o 
   8   8   1      331.05      360.40     15.43 o 
  -5   9   1      243.96      228.04     15.63 o 
  -4   9   1      256.51      236.26     15.67 o 
  -3   9   1       20.08       16.11      9.53 o 
  -2   9   1      255.61      246.76     11.53 o 
  -1   9   1      492.97      509.34     16.13 o 
   0   9   1       55.74       58.42      7.90 o 
   1   9   1        0.50       30.33      8.85 o 
   2   9   1      665.87      693.13     22.79 o 
   3   9   1      152.33      160.09     12.20 o 
   4   9   1       12.21       19.44      7.96 o 
   5   9   1      115.77      103.05     11.60 o 
 -17   0   2      478.66      462.39     29.46 o 
 -16   0   2       59.12       65.16     13.54 o 
 -15   0   2      189.28      227.39     17.60 o 
 -14   0   2     1253.60     1283.20     38.22 o 
 -13   0   2      323.85      368.35     14.63 o 
 -12   0   2     2521.72     2791.22     64.39 o 
 -11   0   2     1329.56     1404.18     26.62 o 
 -10   0   2     4548.00     4574.19     61.81 o 
  -9   0   2       55.23       41.89      3.93 o 
  -8   0   2      749.24      771.38     14.12 o 
  -7   0   2     3132.73     3234.01     43.31 o 
  -6   0   2     9046.05     8909.71    110.22 o 
  -5   0   2      132.85      132.26      4.06 o 
  -4   0   2      226.66      256.65      5.67 o 
  -3   0   2    28809.04    26021.95    851.82 o 
  -2   0   2     6400.27     6967.99     93.26 o 
  -1   0   2     3955.33     4171.36     62.33 o 
   0   0   2    10385.82    10540.64    166.81 o 
   1   0   2    15051.67    15437.35    252.33 o 
   2   0   2    24217.33    22772.08    367.77 o 
   3   0   2       95.27       99.06      4.58 o 
   4   0   2     1433.21     1481.33     27.33 o 
   5   0   2    13371.34    12495.18    209.99 o 
   6   0   2      231.92      286.75      7.73 o 
   7   0   2     1121.59     1112.85     20.30 o 
   8   0   2     2931.08     2823.44     43.18 o 
   9   0   2      154.61      119.75      5.54 o 
  10   0   2      566.72      582.92     14.70 o 
  11   0   2     4380.98     4733.52    101.32 o 
  12   0   2     1065.02     1185.10     31.45 o 
  13   0   2      136.33      129.94     10.44 o 
  14   0   2        2.40       -0.64      9.80 o 
  15   0   2     1233.49     1452.13     58.07 o 
  16   0   2       33.67       37.45     12.12 o 
 -16   1   2      133.42      125.36     10.34 o 
 -15   1   2      660.20      706.36     23.62 o 
 -14   1   2      538.47      601.37     30.36 o 
 -13   1   2      167.68      168.29      6.28 o 
 -12   1   2     1586.93     1663.35     26.82 o 
 -11   1   2     2010.48     2062.88     26.09 o 
 -10   1   2       39.97       32.32      5.19 o 
  -9   1   2      428.50      414.17      8.77 o 
  -8   1   2     4289.81     4258.71     54.62 o 
  -7   1   2      186.11      127.90      4.03 o 
  -6   1   2       14.91       48.76      3.26 o 
  -5   1   2       41.37       27.10      1.87 o 
  -4   1   2    18836.04    19387.76    229.94 o 
  -3   1   2      241.36      272.62      4.61 o 
  -2   1   2      695.06      709.88      9.51 o 
  -1   1   2    29592.12    30680.13    565.88 o 
   0   1   2    21360.34    21206.79    605.93 o 
   1   1   2     1514.35     1334.38     20.40 o 
   2   1   2     5788.39     5922.36    105.41 o 
   3   1   2     3861.55     3751.71    122.98 o 
   4   1   2      340.20      270.29      4.72 o 
   5   1   2     5183.79     5312.61     77.63 o 
   6   1   2       60.56       23.33      3.51 o 
   7   1   2     2044.73     1953.56     21.30 o 
   8   1   2        5.00       28.71      6.22 o 
   9   1   2     1851.36     1792.19     25.70 o 
  10   1   2     1200.05     1221.23     17.57 o 
  11   1   2     1598.24     1669.31     28.79 o 
  12   1   2      477.85      462.48     12.27 o 
  13   1   2     1032.35     1169.29     24.97 o 
  14   1   2      698.82      837.67     25.40 o 
  15   1   2       24.76       35.15     18.76 o 
  16   1   2      307.00      327.67     16.20 o 
 -16   2   2      199.90      170.24     12.39 o 
 -15   2   2        9.43       11.93      7.09 o 
 -14   2   2      181.73      149.32      6.97 o 
 -13   2   2     1106.72     1129.63     38.51 o 
 -12   2   2        3.05        4.87      3.40 o 
 -11   2   2       14.52       15.16      3.69 o 
 -10   2   2     2077.71     2124.82     23.96 o 
  -9   2   2     3090.12     3186.75     50.18 o 
  -8   2   2        1.93        6.13      2.76 o 
  -7   2   2     5594.90     5793.78     53.85 o 
  -6   2   2     1042.65     1071.07     12.84 o 
  -5   2   2     2784.58     2873.08     28.68 o 
  -4   2   2     2499.33     2703.37     27.80 o 
  -3   2   2      536.91      639.03      9.64 o 
  -2   2   2     6045.90     6092.44     62.64 o 
  -1   2   2        1.77       -2.01      2.01 o 
   0   2   2     1243.28     1172.10     12.87 o 
   1   2   2     1348.84     1234.59     16.38 o 
   2   2   2     3522.22     3544.06     77.22 o 
   3   2   2     1477.57     1476.59     19.53 o 
   4   2   2     2142.59     2092.36     40.54 o 
   5   2   2     2422.50     2347.89     27.18 o 
   6   2   2       41.93       32.35      2.53 o 
   7   2   2     2755.24     2858.00     33.91 o 
   8   2   2     2937.12     2987.26     35.90 o 
   9   2   2      409.96      392.46      7.73 o 
  10   2   2     1516.91     1483.34     22.79 o 
  11   2   2      315.86      336.41     11.63 o 
  12   2   2      264.15      285.03     11.99 o 
  13   2   2       79.57       76.10      7.28 o 
  14   2   2      311.35      301.81     16.93 o 
  15   2   2      269.40      278.81     18.90 o 
 -16   3   2       34.31       34.89     11.77 o 
 -15   3   2      331.07      344.18     18.99 o 
 -14   3   2       65.37       56.65     11.25 o 
 -13   3   2       71.11       78.64      5.94 o 
 -12   3   2      827.18      821.50     20.92 o 
 -11   3   2      416.37      424.99      9.62 o 
 -10   3   2        1.65       11.47      3.40 o 
  -9   3   2      474.39      533.61      9.30 o 
  -8   3   2     2432.35     2562.76     46.37 o 
  -7   3   2     1083.32     1080.82     20.08 o 
  -6   3   2      162.97      158.13      4.59 o 
  -5   3   2     4473.61     4526.22     75.22 o 
  -4   3   2     1873.25     1799.76     30.16 o 
  -3   3   2     1858.15     1889.19     22.08 o 
  -2   3   2      719.02      682.46      8.45 o 
  -1   3   2      540.83      525.75     14.57 o 
   0   3   2      866.30      762.35     13.31 o 
   1   3   2      834.41      887.11     13.63 o 
   2   3   2      990.95      889.15     12.85 o 
   3   3   2     7103.50     6934.79     72.84 o 
   4   3   2      761.80      764.40     11.92 o 
   5   3   2      106.38       86.71      3.50 o 
   6   3   2     6773.99     7097.43     72.95 o 
   7   3   2      275.10      281.63      6.94 o 
   8   3   2       24.14       25.20      3.90 o 
   9   3   2      612.75      618.96     11.83 o 
  10   3   2      136.20      140.13      6.64 o 
  11   3   2       13.31       14.51      4.79 o 
  12   3   2       60.95       58.36      5.88 o 
  13   3   2      164.66      167.89     12.88 o 
  14   3   2      280.71      290.97     18.79 o 
  15   3   2        3.19       11.07     17.72 o 
 -15   4   2       25.27       -3.24     30.62 o 
 -14   4   2      194.04      185.38     24.81 o 
 -13   4   2      604.27      568.44     18.61 o 
 -12   4   2        2.91       -1.39      5.57 o 
 -11   4   2       38.93       44.50     10.63 o 
 -10   4   2     1494.38     1496.90     44.15 o 
  -9   4   2      160.88      159.72     16.11 o 
  -8   4   2       26.02       30.70      3.61 o 
  -7   4   2       17.65       21.91      3.39 o 
  -6   4   2     4636.88     4798.79     52.06 o 
  -5   4   2      799.04      776.34     12.01 o 
  -4   4   2      245.21      272.79      5.60 o 
  -3   4   2     2793.78     2639.68     31.91 o 
  -2   4   2     5208.56     5325.55     59.56 o 
  -1   4   2      164.49      192.52     12.73 o 
   0   4   2      140.19      187.09     11.44 o 
   1   4   2     6822.57     6691.28    103.93 o 
   2   4   2      720.38      713.53     20.34 o 
   3   4   2      180.30      154.66      5.67 o 
   4   4   2     2834.44     2782.49     33.10 o 
   5   4   2     1826.42     1865.35     24.00 o 
   6   4   2      119.58      117.04      5.48 o 
   7   4   2      318.08      338.83      7.59 o 
   8   4   2       14.25       14.89      3.70 o 
   9   4   2      458.18      440.98     20.14 o 
  10   4   2       32.56       30.42      4.79 o 
  11   4   2       17.38       45.94      6.56 o 
  12   4   2      248.33      246.83     20.56 o 
  13   4   2      104.40       92.22     11.04 o 
  14   4   2      201.67      180.60     19.06 o 
 -14   5   2      104.07       87.79     10.96 o 
 -13   5   2        0.47        6.04      8.55 o 
 -12   5   2      319.00      319.67     13.44 o 
 -11   5   2      612.84      558.96     17.91 o 
 -10   5   2      658.98      674.58     31.36 o 
  -9   5   2      825.85      834.24     24.07 o 
  -8   5   2     1421.77     1413.57     28.68 o 
  -7   5   2     1023.13      984.46     15.18 o 
  -6   5   2      147.47      128.67      4.43 o 
  -5   5   2      480.62      459.01     16.34 o 
  -4   5   2      217.17      228.38      6.86 o 
  -3   5   2       17.13       19.39      3.66 o 
  -2   5   2      224.79      265.43      6.22 o 
  -1   5   2       42.41      108.54     10.57 o 
   0   5   2     3242.35     3409.08     36.64 o 
   1   5   2        4.59       53.56     14.92 o 
   2   5   2        1.46        8.79      3.88 o 
   3   5   2      954.28      967.71     16.56 o 
   4   5   2     1386.48     1360.80     19.87 o 
   5   5   2      553.27      523.99     13.37 o 
   6   5   2      196.61      197.10      7.06 o 
   7   5   2      659.60      622.07     12.97 o 
   8   5   2      249.41      212.08      9.25 o 
   9   5   2      175.66      183.70      8.88 o 
  10   5   2      181.08      178.62      8.30 o 
  11   5   2       26.68       14.93     11.60 o 
  12   5   2        1.91        4.71     10.92 o 
  13   5   2      184.58      170.51     15.98 o 
 -13   6   2       37.34       32.58      9.86 o 
 -12   6   2      279.75      262.83     23.49 o 
 -11   6   2      282.93      250.15     12.67 o 
 -10   6   2      199.69      197.94     10.54 o 
  -9   6   2      335.04      336.00     13.99 o 
  -8   6   2      149.36      156.57      8.15 o 
  -7   6   2       87.04      111.21     20.43 o 
  -6   6   2      617.93      570.72     15.11 o 
  -5   6   2      407.15      450.86     10.26 o 
  -4   6   2      783.46      750.76     13.05 o 
  -3   6   2       52.56       77.55     15.50 o 
  -2   6   2      392.85      385.11      7.04 o 
  -1   6   2      386.25      428.20     10.54 o 
   0   6   2       77.83       93.18      5.38 o 
   1   6   2      344.95      319.16      6.71 o 
   2   6   2      473.11      456.85      8.79 o 
   3   6   2      121.48      107.15      9.31 o 
   4   6   2        4.61        1.23      4.77 o 
   5   6   2        6.40        3.95      5.38 o 
   6   6   2        7.36        9.68      5.96 o 
   7   6   2       51.84       49.34      5.98 o 
   8   6   2       46.74       53.35      8.01 o 
   9   6   2       46.87       30.57      7.91 o 
  10   6   2       18.07       23.07     10.99 o 
  11   6   2      225.81      204.81     15.47 o 
  12   6   2        6.94       14.75     12.63 o 
 -11   7   2       11.34       33.36     15.08 o 
 -10   7   2       13.01        5.96      9.02 o 
  -9   7   2       10.22       18.00      9.14 o 
  -8   7   2      131.26      148.66      9.66 o 
  -7   7   2      150.78      143.66      7.60 o 
  -6   7   2       41.81       48.81      7.14 o 
  -5   7   2        5.72       40.76      6.26 o 
  -4   7   2      244.03      277.54     10.43 o 
  -3   7   2        5.35       33.84      5.72 o 
  -2   7   2      153.70      166.95      5.45 o 
  -1   7   2       38.45       47.06      6.22 o 
   0   7   2      196.43      193.51      6.94 o 
   1   7   2      113.15      111.13      6.16 o 
   2   7   2       33.66       42.53      7.15 o 
   3   7   2      378.58      396.10     11.37 o 
   4   7   2       46.06       41.34      5.51 o 
   5   7   2       18.59       27.77      6.84 o 
   6   7   2       67.42       61.33     12.02 o 
   7   7   2        2.25       -0.88      6.06 o 
   8   7   2       39.22       44.75      8.48 o 
   9   7   2        0.65        5.34      8.35 o 
  10   7   2       21.69       12.02     16.05 o 
  -9   8   2       17.76       19.05     11.96 o 
  -8   8   2       59.12       51.20      9.60 o 
  -7   8   2       16.58       11.31      7.44 o 
  -6   8   2       40.25       75.20     14.44 o 
  -5   8   2      303.98      305.18     35.00 o 
  -4   8   2       12.23       57.01     15.08 o 
  -3   8   2        0.14       15.13      5.92 o 
  -2   8   2      184.77      186.43     11.12 o 
  -1   8   2       33.83       35.48      7.03 o 
   0   8   2        4.73       31.04      7.73 o 
   1   8   2       35.39       48.12     12.63 o 
   2   8   2       27.97       26.34      7.92 o 
   3   8   2      150.39      138.15      9.57 o 
   4   8   2        0.00       -2.71      7.74 o 
   5   8   2      126.80      125.72     12.44 o 
   6   8   2       20.27       24.15      8.36 o 
   7   8   2        2.68       -5.66     10.56 o 
   8   8   2        7.28        1.93      9.69 o 
  -5   9   2        1.33       -5.08     10.08 o 
  -4   9   2       11.18       25.03     10.23 o 
  -3   9   2       29.81       19.94     10.57 o 
  -2   9   2      167.39      168.29     13.97 o 
  -1   9   2       19.93       16.03     15.82 o 
   0   9   2       40.33       52.88      9.51 o 
   1   9   2      116.50      119.78     11.77 o 
   2   9   2      254.14      266.77     13.93 o 
   3   9   2      108.63      116.35     11.00 o 
   4   9   2        2.68       -4.37      8.96 o 
 -17   1   3        1.87        2.61      8.17 o 
 -16   1   3       21.15       33.65      8.58 o 
 -15   1   3       64.24       44.01      8.91 o 
 -14   1   3        6.08        7.79      5.15 o 
 -13   1   3      720.45      711.87     14.65 o 
 -12   1   3       26.28       20.15      4.19 o 
 -11   1   3      499.71      492.62      7.53 o 
 -10   1   3      929.35      967.08     24.43 o 
  -9   1   3      499.45      461.33      6.18 o 
  -8   1   3      360.23      457.53      7.06 o 
  -7   1   3       22.79       26.90      2.87 o 
  -6   1   3      476.42      507.70      5.67 o 
  -5   1   3      301.90      306.87      4.40 o 
  -4   1   3       41.27       26.94      1.85 o 
  -3   1   3     1566.15     1456.10     14.87 o 
  -2   1   3    19686.64    19215.92    196.10 o 
  -1   1   3     2424.74     2174.42     23.27 o 
   0   1   3       12.23       40.92      1.39 o 
   1   1   3     2790.37     2744.89     32.88 o 
   2   1   3      646.86      663.19      9.68 o 
   3   1   3      317.90      256.75      8.12 o 
   4   1   3      297.37      260.88      5.50 o 
   5   1   3     3165.33     3300.88     39.19 o 
   6   1   3      128.22      126.46      3.65 o 
   7   1   3      292.52      266.09      5.29 o 
   8   1   3        5.81       15.96      2.96 o 
   9   1   3      547.16      533.19      8.67 o 
  10   1   3      245.17      252.13      5.97 o 
  11   1   3       30.56       21.43      7.03 o 
  12   1   3       39.31       47.79      5.09 o 
  13   1   3      246.07      228.99     10.02 o 
  14   1   3       11.98       13.52      6.84 o 
  15   1   3        7.42       11.65      7.56 o 
 -16   2   3      354.50      362.03     18.31 o 
 -15   2   3      128.02      127.37     13.99 o 
 -14   2   3       35.55       24.19      5.03 o 
 -13   2   3     1049.59     1047.62     20.83 o 
 -12   2   3      284.27      254.56      6.79 o 
 -11   2   3      130.45      116.21      5.74 o 
 -10   2   3      220.06      210.51      4.69 o 
  -9   2   3       23.23       39.72      4.16 o 
  -8   2   3     1838.25     1952.06     21.36 o 
  -7   2   3     1406.58     1602.08     34.51 o 
  -6   2   3     1417.42     1413.07     16.51 o 
  -5   2   3      270.63      303.28      5.33 o 
  -4   2   3     1366.02     1476.68     15.86 o 
  -3   2   3      367.76      370.87      8.31 o 
  -2   2   3     1143.37     1087.98     12.87 o 
  -1   2   3     5191.54     5173.12     49.91 o 
   0   2   3     3468.74     3581.77     38.48 o 
   1   2   3     1025.16     1010.31     14.22 o 
   2   2   3      137.66      108.34      4.31 o 
   3   2   3     1557.55     1597.60     22.82 o 
   4   2   3       26.26       25.39      3.22 o 
   5   2   3     1047.50     1013.47     14.67 o 
   6   2   3      394.00      421.66      7.50 o 
   7   2   3        1.70        1.93      3.25 o 
   8   2   3        2.07        2.26      2.85 o 
   9   2   3     1383.18     1371.78     20.16 o 
  10   2   3      948.86      914.18     38.41 o 
  11   2   3      320.24      295.63     15.79 o 
  12   2   3       37.24       51.40      7.51 o 
  13   2   3       56.23       69.45      8.75 o 
  14   2   3        2.23        3.29     11.28 o 
  15   2   3       17.92       22.81      9.93 o 
 -16   3   3        0.03        0.74     10.27 o 
 -15   3   3      112.43      108.39     10.49 o 
 -14   3   3       74.29       69.59      8.04 o 
 -13   3   3       94.75       81.44      5.83 o 
 -12   3   3      211.38      221.38      7.47 o 
 -11   3   3      231.80      251.87      7.67 o 
 -10   3   3     1357.94     1366.68     21.63 o 
  -9   3   3       15.41       17.63      2.96 o 
  -8   3   3      406.41      395.78      6.55 o 
  -7   3   3     2438.51     2566.49     31.10 o 
  -6   3   3     1022.18     1059.28     13.46 o 
  -5   3   3      614.37      629.13      9.54 o 
  -4   3   3     1970.20     1930.15     32.39 o 
  -3   3   3       92.35      112.02      7.03 o 
  -2   3   3       12.07       18.89      2.57 o 
  -1   3   3       46.71       62.70      2.59 o 
   0   3   3      925.62      883.54     11.31 o 
   1   3   3      365.08      394.92      6.74 o 
   2   3   3      115.44      148.34      5.90 o 
   3   3   3     2198.11     2119.41     45.63 o 
   4   3   3      238.95      221.71      5.88 o 
   5   3   3     1332.15     1366.45     23.53 o 
   6   3   3     2470.50     2492.33     30.41 o 
   7   3   3      274.64      254.20      5.72 o 
   8   3   3      253.84      258.63      6.05 o 
   9   3   3       19.51       19.27      5.83 o 
  10   3   3     1852.80     1925.31     32.09 o 
  11   3   3      150.05      144.80      6.75 o 
  12   3   3       17.23       22.28      6.25 o 
  13   3   3      540.40      521.85     23.96 o 
  14   3   3       62.60       79.53     15.08 o 
 -15   4   3      204.29      202.58     33.10 o 
 -14   4   3       60.35       51.93      8.93 o 
 -13   4   3       24.47       35.95      8.70 o 
 -12   4   3      519.29      493.83     39.74 o 
 -11   4   3       23.80       22.67      5.25 o 
 -10   4   3        9.89       12.01      5.22 o 
  -9   4   3      862.19      868.13     15.17 o 
  -8   4   3      256.88      247.30     10.02 o 
  -7   4   3       81.57       79.63      3.53 o 
  -6   4   3     1537.53     1649.56     20.80 o 
  -5   4   3      672.86      578.13      9.92 o 
  -4   4   3      186.52      177.87      4.52 o 
  -3   4   3     1476.94     1437.71     18.27 o 
  -2   4   3     2787.85     2822.91     32.24 o 
  -1   4   3     4088.98     4128.49     41.32 o 
   0   4   3     2055.88     2174.63     24.95 o 
   1   4   3      208.51      207.66      6.22 o 
   2   4   3     2633.14     2536.21     30.58 o 
   3   4   3      144.90      155.75      4.41 o 
   4   4   3      622.75      605.84     15.66 o 
   5   4   3      581.65      551.49      9.27 o 
   6   4   3     1742.88     1739.48     30.74 o 
   7   4   3      243.09      229.96      5.68 o 
   8   4   3      339.67      346.87      8.34 o 
   9   4   3      759.45      773.92     16.87 o 
  10   4   3      273.33      255.82      8.39 o 
  11   4   3        1.47        4.18      5.55 o 
  12   4   3      460.67      437.27     19.10 o 
  13   4   3       95.05       71.48     10.72 o 
  14   4   3        2.74       -2.03     10.96 o 
 -14   5   3      157.50      143.44     10.98 o 
 -13   5   3      499.19      468.27     25.68 o 
 -12   5   3        0.54       -1.55      6.26 o 
 -11   5   3      270.41      287.98     10.77 o 
 -10   5   3       17.53       29.99     12.28 o 
  -9   5   3        0.03        2.28      5.00 o 
  -8   5   3      130.04      143.36      7.35 o 
  -7   5   3      646.78      652.89     14.31 o 
  -6   5   3      526.24      531.43      8.99 o 
  -5   5   3      102.27       94.96      4.70 o 
  -4   5   3     1368.34     1400.10     18.10 o 
  -3   5   3     2142.21     1956.88     24.29 o 
  -2   5   3       35.29       68.33      4.29 o 
  -1   5   3     1085.96     1147.06     18.92 o 
   0   5   3     3070.64     3081.82     32.84 o 
   1   5   3       10.96       39.99      4.32 o 
   2   5   3      405.05      431.48      8.11 o 
   3   5   3     1161.88     1102.87     16.05 o 
   4   5   3      573.46      569.19      9.80 o 
   5   5   3     1127.60     1145.27     15.65 o 
   6   5   3      359.74      356.98     11.50 o 
   7   5   3      380.34      384.66      9.84 o 
   8   5   3      454.53      447.53     28.75 o 
   9   5   3        0.25       -5.61      5.61 o 
  10   5   3      349.00      327.02     16.27 o 
  11   5   3      360.31      324.73     15.98 o 
  12   5   3      191.78      157.91     15.34 o 
  13   5   3       97.34      105.09     14.94 o 
 -13   6   3      394.86      367.10     18.09 o 
 -12   6   3      110.86      118.86     12.56 o 
 -11   6   3      309.32      320.91     19.11 o 
 -10   6   3       69.72       77.06      9.22 o 
  -9   6   3      623.72      678.77     18.63 o 
  -8   6   3      394.90      396.23     11.65 o 
  -7   6   3      533.64      577.44     23.14 o 
  -6   6   3      279.57      270.48     15.47 o 
  -5   6   3      998.98     1000.05     16.19 o 
  -4   6   3       41.73       44.41      4.92 o 
  -3   6   3     1343.76     1380.12     20.83 o 
  -2   6   3      254.75      258.31      9.80 o 
  -1   6   3      466.74      456.46      8.01 o 
   0   6   3      434.17      455.15     13.57 o 
   1   6   3     1552.26     1529.84     23.15 o 
   2   6   3      480.40      503.69     10.48 o 
   3   6   3        2.04       -1.15      3.28 o 
   4   6   3     1122.31     1087.42     19.51 o 
   5   6   3      428.02      392.70     10.30 o 
   6   6   3       67.28       77.83      8.96 o 
   7   6   3        0.33       -3.22      5.27 o 
   8   6   3     1213.35     1245.03     29.42 o 
   9   6   3      251.12      260.00     12.12 o 
  10   6   3      448.91      455.81     19.67 o 
  11   6   3      139.15      151.88     14.05 o 
  12   6   3      743.66      791.49     30.50 o 
 -11   7   3      748.31      744.49     27.63 o 
 -10   7   3       84.47       81.91     11.10 o 
  -9   7   3       37.94       35.10     12.31 o 
  -8   7   3      449.18      436.97     21.98 o 
  -7   7   3      633.50      633.65     32.90 o 
  -6   7   3      413.95      411.75     14.07 o 
  -5   7   3      250.83      232.61      7.92 o 
  -4   7   3      570.20      549.69     12.65 o 
  -3   7   3      947.79      917.57     15.11 o 
  -2   7   3        1.02       20.90      4.61 o 
  -1   7   3      767.99      785.05     21.37 o 
   0   7   3     1158.68     1162.51     18.34 o 
   1   7   3      251.00      255.40     12.60 o 
   2   7   3       17.96        8.09      5.92 o 
   3   7   3     1609.51     1592.83     25.79 o 
   4   7   3      876.51      895.12     19.24 o 
   5   7   3        9.46        4.79      8.42 o 
   6   7   3      303.81      293.45     14.61 o 
   7   7   3     1075.40     1100.71     25.61 o 
   8   7   3      197.23      193.39     11.92 o 
   9   7   3      190.14      175.08     12.87 o 
  10   7   3      146.13      130.27     12.62 o 
  -9   8   3      278.54      284.58     15.44 o 
  -8   8   3      489.45      477.65     18.24 o 
  -7   8   3        0.72        7.85      7.84 o 
  -6   8   3      323.79      318.07     14.05 o 
  -5   8   3     1433.75     1506.14     41.07 o 
  -4   8   3       68.39       67.93     13.28 o 
  -3   8   3       69.94       54.67     12.50 o 
  -2   8   3     1811.79     1886.21     39.72 o 
  -1   8   3      266.97      340.03     11.92 o 
   0   8   3      647.51      690.03     16.66 o 
   1   8   3     1051.73     1141.81     25.90 o 
   2   8   3      552.11      588.64     16.82 o 
   3   8   3      350.76      332.42     12.08 o 
   4   8   3       10.76        4.09      7.59 o 
   5   8   3      962.01      991.51     28.71 o 
   6   8   3      588.78      569.67     38.16 o 
   7   8   3       16.99       18.84     21.85 o 
   8   8   3       24.82       25.85     10.59 o 
  -5   9   3        0.49       -7.82      8.67 o 
  -4   9   3      862.12      826.68     31.20 o 
  -3   9   3      180.79      199.65     13.90 o 
  -2   9   3       72.53       85.36     25.10 o 
  -1   9   3      581.86      578.74     19.30 o 
   0   9   3      183.10      216.17     10.93 o 
   1   9   3      172.76      190.61     11.57 o 
   2   9   3      609.30      633.22     23.83 o 
   3   9   3       33.59       28.63     12.83 o 
   4   9   3      324.49      292.38     16.88 o 
 -17   0   4      246.46      254.20     21.08 o 
 -16   0   4      784.23      956.17     42.41 o 
 -15   0   4      605.15      657.49     27.33 o 
 -14   0   4        6.12        1.29      6.51 o 
 -13   0   4      128.44      113.70      7.03 o 
 -12   0   4     3237.96     3448.25     56.65 o 
 -11   0   4      254.37      244.60      7.93 o 
 -10   0   4       68.66       81.21      5.93 o 
  -9   0   4     1691.80     1812.62     30.29 o 
  -8   0   4     3798.38     3812.16     50.14 o 
  -7   0   4     4000.45     4154.99     52.34 o 
  -6   0   4     4399.71     4670.87     58.97 o 
  -5   0   4     6623.61     6501.41     77.80 o 
  -4   0   4     1915.64     1882.49     26.43 o 
  -3   0   4      668.82      746.24      9.73 o 
  -2   0   4     1287.85     1469.60     25.33 o 
  -1   0   4    26171.30    27685.88    625.20 o 
   0   0   4      376.03      339.73      5.61 o 
   1   0   4    22979.60    22856.45    330.07 o 
   2   0   4     1239.37     1294.16     23.72 o 
   3   0   4    11309.06    10876.95    185.37 o 
   4   0   4      681.91      702.48     14.82 o 
   5   0   4     6738.85     6530.09    135.42 o 
   6   0   4       61.91       78.50      4.51 o 
   7   0   4     5720.63     5781.47     88.82 o 
   8   0   4      616.18      571.96     13.34 o 
   9   0   4     2784.69     2946.16     49.63 o 
  10   0   4     1585.71     1689.45     35.45 o 
  11   0   4       17.98       20.63      6.45 o 
  12   0   4      810.24      879.27     27.07 o 
  13   0   4      443.11      448.34     22.56 o 
  14   0   4      326.75      332.26     21.27 o 
  15   0   4      102.11       99.06     14.18 o 
 -17   1   4       96.36      104.74     11.92 o 
 -16   1   4      321.27      324.29     14.49 o 
 -15   1   4       49.16       38.58      7.37 o 
 -14   1   4      710.42      763.05     16.34 o 
 -13   1   4      789.36      801.42     14.70 o 
 -12   1   4      389.77      383.90      8.30 o 
 -11   1   4      923.11      920.64     12.20 o 
 -10   1   4     4225.35     4399.17     46.38 o 
  -9   1   4     1816.58     1941.34     18.98 o 
  -8   1   4     1585.39     1635.60     17.43 o 
  -7   1   4     4032.01     3949.76     36.10 o 
  -6   1   4     3599.94     3614.19     34.52 o 
  -5   1   4        2.76        4.58      1.82 o 
  -4   1   4      474.87      390.27      5.02 o 
  -3   1   4     1441.24     1395.01     19.98 o 
  -2   1   4      945.79      983.88     12.37 o 
  -1   1   4     2566.43     2577.25     27.17 o 
   0   1   4     1585.93     1654.15     18.98 o 
   1   1   4     8408.70     8416.81     96.79 o 
   2   1   4        1.44        0.00      1.93 o 
   3   1   4      776.12      718.04     14.28 o 
   4   1   4     7177.87     7104.31     78.69 o 
   5   1   4      847.07      755.13     12.72 o 
   6   1   4      673.80      649.71     11.43 o 
   7   1   4     8864.09     9143.50    196.33 o 
   8   1   4      167.76      150.30      4.17 o 
   9   1   4       41.88       37.21      3.17 o 
  10   1   4      752.84      771.20     13.85 o 
  11   1   4     1307.20     1370.32     25.15 o 
  12   1   4       40.68       40.66      6.39 o 
  13   1   4       19.97       13.54      6.95 o 
  14   1   4      319.96      334.78     19.01 o 
  15   1   4      284.70      328.55     22.24 o 
 -16   2   4      301.66      282.79     27.68 o 
 -15   2   4      500.45      534.96     21.85 o 
 -14   2   4       79.20       96.10      6.30 o 
 -13   2   4      312.80      301.04      9.70 o 
 -12   2   4     2501.42     2551.08     94.97 o 
 -11   2   4      343.32      357.58      6.67 o 
 -10   2   4       12.91       16.16      2.61 o 
  -9   2   4     1044.99     1027.09     12.03 o 
  -8   2   4     4057.56     4065.55     40.01 o 
  -7   2   4      144.59      191.40      6.35 o 
  -6   2   4      370.26      486.44     15.76 o 
  -5   2   4     3049.65     3002.00     32.41 o 
  -4   2   4     2779.28     2782.57     61.88 o 
  -3   2   4      318.67      300.09      6.19 o 
  -2   2   4      285.48      252.59      4.26 o 
  -1   2   4      299.14      299.41      4.83 o 
   0   2   4      371.60      311.31      4.74 o 
   1   2   4      369.68      404.80      7.22 o 
   2   2   4     1237.50     1151.89     16.91 o 
   3   2   4     1212.16     1203.72     18.04 o 
   4   2   4     1578.00     1646.43     32.87 o 
   5   2   4     1405.47     1271.21     16.97 o 
   6   2   4     3195.13     3120.87     37.48 o 
   7   2   4      163.53      177.34      5.36 o 
   8   2   4     2569.24     2585.44     34.11 o 
   9   2   4     1074.03     1050.30     19.78 o 
  10   2   4      352.89      338.80     11.57 o 
  11   2   4      204.14      174.05      8.31 o 
  12   2   4      597.86      590.59     19.85 o 
  13   2   4      692.36      778.27     47.37 o 
  14   2   4        2.49        4.82      9.96 o 
  15   2   4       58.55       52.00     11.29 o 
 -16   3   4        0.59        2.20     15.05 o 
 -15   3   4       26.51       27.91      9.74 o 
 -14   3   4      829.76      818.13     38.06 o 
 -13   3   4      433.23      464.71     13.08 o 
 -12   3   4       11.92       18.94      4.84 o 
 -11   3   4      477.55      509.37     10.92 o 
 -10   3   4     1054.02     1054.76     15.82 o 
  -9   3   4      634.22      612.89      9.05 o 
  -8   3   4       16.60       23.95      3.11 o 
  -7   3   4      845.55      811.53     12.05 o 
  -6   3   4     2850.07     2887.45     34.72 o 
  -5   3   4      882.08     1003.99     11.57 o 
  -4   3   4      330.43      324.93      6.36 o 
  -3   3   4     1384.34     1324.67     23.04 o 
  -2   3   4     2746.00     2789.53     47.05 o 
  -1   3   4     3019.47     3307.61     36.48 o 
   0   3   4     3150.43     2962.26     32.20 o 
   1   3   4       49.91       30.67      2.75 o 
   2   3   4      832.91      861.07     25.36 o 
   3   3   4     1854.06     1812.62     25.19 o 
   4   3   4     1506.16     1400.98     23.72 o 
   5   3   4      375.60      340.38     14.21 o 
   6   3   4      707.19      733.44     18.47 o 
   7   3   4      528.74      486.85     22.04 o 
   8   3   4     1851.61     1915.93     71.03 o 
   9   3   4        3.09        1.07      4.03 o 
  10   3   4     1847.46     1802.37     36.65 o 
  11   3   4       82.12       96.94      7.04 o 
  12   3   4      204.39      186.96     13.71 o 
  13   3   4        0.47       -6.31     10.77 o 
  14   3   4      506.25      450.42     73.73 o 
 -15   4   4      197.79      193.61     14.44 o 
 -14   4   4      101.50      115.66     11.46 o 
 -13   4   4      634.90      628.37     18.98 o 
 -12   4   4      277.36      277.33     10.23 o 
 -11   4   4     1377.02     1420.47     28.04 o 
 -10   4   4       19.01       16.44      4.64 o 
  -9   4   4     1485.74     1482.61     43.25 o 
  -8   4   4     1057.58     1004.68     14.60 o 
  -7   4   4      163.40      166.00      6.22 o 
  -6   4   4      308.15      278.72      5.90 o 
  -5   4   4      836.16      804.96     12.25 o 
  -4   4   4      798.20      758.47     23.72 o 
  -3   4   4      576.25      600.66     11.18 o 
  -2   4   4      459.25      443.59      6.69 o 
  -1   4   4      793.43      765.62     12.63 o 
   0   4   4     2138.78     2115.78     25.23 o 
   1   4   4      851.47      766.42     11.41 o 
   2   4   4     3076.53     3068.54     40.80 o 
   3   4   4      139.06      121.08      4.29 o 
   4   4   4      453.49      482.98      8.24 o 
   5   4   4      933.20      930.71     13.41 o 
   6   4   4     1985.28     1946.05     24.76 o 
   7   4   4       77.91       78.61      5.09 o 
   8   4   4      302.73      304.00     15.86 o 
   9   4   4      688.85      728.27     22.72 o 
  10   4   4       98.77      112.18      6.04 o 
  11   4   4       66.22       65.63      9.68 o 
  12   4   4      607.70      622.60     25.82 o 
  13   4   4       79.85       82.34     11.98 o 
 -14   5   4      321.64      289.57     15.39 o 
 -13   5   4      385.90      396.34     29.91 o 
 -12   5   4        8.86        7.60      5.91 o 
 -11   5   4      665.10      625.88     17.14 o 
 -10   5   4     1520.90     1571.90     50.21 o 
  -9   5   4      196.67      172.33      7.64 o 
  -8   5   4      580.90      567.86     12.74 o 
  -7   5   4     1317.74     1314.44     19.00 o 
  -6   5   4      692.58      656.20     10.54 o 
  -5   5   4       63.46       74.75      3.98 o 
  -4   5   4       25.24       15.30      5.12 o 
  -3   5   4     1059.62      988.11     13.42 o 
  -2   5   4     1110.49     1160.03     25.07 o 
  -1   5   4      498.69      484.63     22.40 o 
   0   5   4      109.69      130.32      9.73 o 
   1   5   4     1131.49     1137.33     15.10 o 
   2   5   4      112.92      114.10      4.30 o 
   3   5   4      130.42      119.83      4.81 o 
   4   5   4      290.88      277.22      5.90 o 
   5   5   4      378.93      374.83      8.72 o 
   6   5   4      784.79      765.27     23.98 o 
   7   5   4        1.41       -2.77      2.77 o 
   8   5   4      234.97      199.33      9.28 o 
   9   5   4       76.03       70.77      6.16 o 
  10   5   4      251.72      251.58     14.26 o 
  11   5   4      538.81      481.14     24.49 o 
  12   5   4      114.53      106.64     13.42 o 
 -13   6   4        0.29        2.19      6.18 o 
 -12   6   4      316.75      301.30     16.85 o 
 -11   6   4       65.29       72.32      9.77 o 
 -10   6   4       11.43        6.62      7.65 o 
  -9   6   4      826.24      796.01     30.55 o 
  -8   6   4      347.30      375.19     10.35 o 
  -7   6   4       66.51       63.60      6.39 o 
  -6   6   4      276.53      275.34      7.90 o 
  -5   6   4       11.45       37.59      7.06 o 
  -4   6   4        0.44        4.82      4.78 o 
  -3   6   4       55.97       61.42     10.57 o 
  -2   6   4      755.42      765.89     11.39 o 
  -1   6   4      577.62      609.98     11.28 o 
   0   6   4       33.78       47.94      4.58 o 
   1   6   4      162.39      137.46      4.83 o 
   2   6   4      232.84      211.64      8.83 o 
   3   6   4      720.53      694.25     12.73 o 
   4   6   4      120.14      105.93      6.81 o 
   5   6   4      831.71      820.00     68.77 o 
   6   6   4       21.32        9.07      6.99 o 
   7   6   4       11.72        4.29      6.01 o 
   8   6   4      233.93      224.86      9.73 o 
   9   6   4      226.77      234.57     26.75 o 
  10   6   4       51.58       46.32      9.77 o 
  11   6   4        1.61        3.76     10.51 o 
 -11   7   4       42.04       55.64     11.17 o 
 -10   7   4       20.35       41.84      9.39 o 
  -9   7   4       57.55       60.66     10.86 o 
  -8   7   4      315.48      332.80     11.78 o 
  -7   7   4       52.42       63.53     13.66 o 
  -6   7   4      116.47      133.99      8.09 o 
  -5   7   4      164.30      152.20      7.38 o 
  -4   7   4      237.48      254.59      8.02 o 
  -3   7   4       20.28       16.75      7.09 o 
  -2   7   4       12.45        7.39      5.48 o 
  -1   7   4        0.40        0.07      4.48 o 
   0   7   4       59.74       58.00      4.92 o 
   1   7   4       94.99       78.34      5.48 o 
   2   7   4       20.32       17.98      4.77 o 
   3   7   4      742.39      733.11     14.58 o 
   4   7   4      272.62      254.19     12.92 o 
   5   7   4       93.10       89.41      8.72 o 
   6   7   4       23.04       20.40     14.21 o 
   7   7   4      219.17      212.79     23.98 o 
   8   7   4       13.26        5.35     10.63 o 
   9   7   4        1.33        1.08     11.01 o 
  -9   8   4      202.16      164.82     11.03 o 
  -8   8   4      284.15      276.14     21.62 o 
  -7   8   4        0.50        3.42      7.73 o 
  -6   8   4       29.26       19.73      6.95 o 
  -5   8   4      100.07      101.74      9.63 o 
  -4   8   4       34.05       37.88     11.25 o 
  -3   8   4        4.59       13.01      9.60 o 
  -2   8   4        4.44       20.42      9.06 o 
  -1   8   4       47.71       49.57      6.67 o 
   0   8   4       66.75       71.83     12.60 o 
   1   8   4        1.65        2.09      7.47 o 
   2   8   4      135.00      125.43      8.59 o 
   3   8   4       74.58       73.43      9.18 o 
   4   8   4        4.24       -3.09     11.21 o 
   5   8   4       10.84        4.58      9.69 o 
   6   8   4        2.74       -0.35     10.04 o 
   7   8   4       41.64       33.99      9.55 o 
  -5   9   4       16.84       21.57     10.16 o 
  -4   9   4        0.66       -3.57     10.66 o 
  -3   9   4        1.13       15.22     10.61 o 
  -2   9   4       29.35       32.44     11.44 o 
  -1   9   4      121.51      119.05     11.28 o 
   0   9   4       74.27       72.59      9.94 o 
   1   9   4       76.50       63.59     10.44 o 
   2   9   4       54.13       48.32     25.04 o 
   3   9   4      235.58      202.58     28.62 o 
 -17   1   5       95.27       96.35     12.27 o 
 -16   1   5        8.26        4.58      6.41 o 
 -15   1   5       84.11       73.91      7.42 o 
 -14   1   5      235.02      226.03      7.71 o 
 -13   1   5        4.51       15.45      4.08 o 
 -12   1   5     1000.39      982.91     20.66 o 
 -11   1   5      333.94      317.39      6.80 o 
 -10   1   5      201.08      239.31      4.89 o 
  -9   1   5      282.60      311.51      4.95 o 
  -8   1   5       60.62       55.56      3.54 o 
  -7   1   5      334.41      369.90      9.28 o 
  -6   1   5      106.34      107.51      2.78 o 
  -5   1   5      668.65      680.84      7.91 o 
  -4   1   5      359.01      340.99      6.09 o 
  -3   1   5     3539.48     3476.91     33.76 o 
  -2   1   5     4267.42     4309.30     49.32 o 
  -1   1   5     7290.07     7643.66     93.07 o 
   0   1   5     1037.11     1051.10     12.81 o 
   1   1   5     6833.61     6614.25    200.74 o 
   2   1   5      385.43      388.33      6.98 o 
   3   1   5       70.70       81.82      4.16 o 
   4   1   5      432.01      502.00      8.84 o 
   5   1   5      921.86      957.86     14.97 o 
   6   1   5        0.01       -3.42      3.42 o 
   7   1   5      409.33      449.60      9.05 o 
   8   1   5      282.98      253.29     10.12 o 
   9   1   5      163.87      144.20      8.83 o 
  10   1   5      132.91      110.60      7.99 o 
  11   1   5        1.87       -2.30      6.38 o 
  12   1   5       84.68       84.76      8.16 o 
  13   1   5      125.02      142.49      9.64 o 
  14   1   5        3.91        8.65      7.75 o 
 -16   2   5       33.27       23.03      9.16 o 
 -15   2   5       14.08        6.10      5.70 o 
 -14   2   5      124.09      126.28      7.04 o 
 -13   2   5      106.09      116.21      5.21 o 
 -12   2   5        0.92        0.81      3.32 o 
 -11   2   5     1242.15     1254.05     17.67 o 
 -10   2   5        4.41        1.54      2.49 o 
  -9   2   5       58.14       46.06      2.78 o 
  -8   2   5      386.71      346.39      7.57 o 
  -7   2   5     2616.67     2705.03     26.64 o 
  -6   2   5        7.66       -2.30      3.19 o 
  -5   2   5     1039.79     1091.31     16.69 o 
  -4   2   5     1697.47     1840.63     18.49 o 
  -3   2   5     1274.20     1276.90     14.11 o 
  -2   2   5      898.43      906.15     12.42 o 
  -1   2   5      520.98      467.87      7.00 o 
   0   2   5     1783.22     1843.10     23.85 o 
   1   2   5      860.77      919.12     29.26 o 
   2   2   5      897.92      863.92     13.16 o 
   3   2   5      344.52      306.65     10.22 o 
   4   2   5     2279.57     2405.87     33.58 o 
   5   2   5      235.42      212.32      5.48 o 
   6   2   5       17.02       13.30      3.87 o 
   7   2   5       58.58       49.18      4.40 o 
   8   2   5       14.86        6.45      4.17 o 
   9   2   5      702.42      682.34     19.24 o 
  10   2   5        3.12       -7.74      9.64 o 
  11   2   5       46.54       42.73      6.86 o 
  12   2   5      159.51      149.28     12.49 o 
  13   2   5       82.81       82.79     11.08 o 
  14   2   5      150.33      142.60     13.34 o 
 -16   3   5       94.52       77.40     19.37 o 
 -15   3   5        1.54        5.06      9.09 o 
 -14   3   5      440.42      429.53     14.79 o 
 -13   3   5      267.95      279.78      9.18 o 
 -12   3   5      202.56      196.29      6.77 o 
 -11   3   5      166.64      185.46      5.63 o 
 -10   3   5      838.37      840.18     13.99 o 
  -9   3   5      622.30      579.58     14.57 o 
  -8   3   5      235.85      255.85      5.65 o 
  -7   3   5      220.52      179.23      4.39 o 
  -6   3   5      457.34      387.42      9.02 o 
  -5   3   5     3847.49     3967.82     37.66 o 
  -4   3   5      238.90      199.26      4.56 o 
  -3   3   5        2.84        2.85      3.07 o 
  -2   3   5     4479.38     4282.80     43.92 o 
  -1   3   5       16.28       73.06     13.83 o 
   0   3   5       41.24       29.07      3.03 o 
   1   3   5     1069.76     1013.80     13.58 o 
   2   3   5     1923.51     2011.09     27.25 o 
   3   3   5        5.41       -2.95      2.95 o 
   4   3   5       10.96       -0.93      3.61 o 
   5   3   5     2251.77     2209.45     28.64 o 
   6   3   5        2.71        1.85      6.09 o 
   7   3   5      546.43      550.66     19.75 o 
   8   3   5      199.75      181.11      7.56 o 
   9   3   5       29.05       24.98      5.43 o 
  10   3   5       17.00       22.13      6.70 o 
  11   3   5      142.20      137.91      8.62 o 
  12   3   5       26.84       24.74      8.55 o 
  13   3   5      145.53      144.48     12.17 o 
  14   3   5        5.84        0.03      9.68 o 
 -15   4   5      390.29      356.70     17.88 o 
 -14   4   5      205.22      207.10     13.34 o 
 -13   4   5      108.56      100.97     10.99 o 
 -12   4   5      402.41      428.51     13.38 o 
 -11   4   5      667.83      688.30     38.25 o 
 -10   4   5       62.37       65.51      5.01 o 
  -9   4   5        5.35        9.82      3.35 o 
  -8   4   5     1344.38     1330.97     18.18 o 
  -7   4   5       16.81       15.14      2.98 o 
  -6   4   5        1.57       -2.90      2.90 o 
  -5   4   5     1030.50      912.83     13.02 o 
  -4   4   5     2245.62     2195.77     25.72 o 
  -3   4   5       43.98       44.55      3.19 o 
  -2   4   5      158.69      239.58      6.39 o 
  -1   4   5     2343.13     2303.26     27.46 o 
   0   4   5     2827.75     2900.64     33.81 o 
   1   4   5       42.59       51.44      6.67 o 
   2   4   5     1453.07     1407.34     19.23 o 
   3   4   5      538.59      518.45      8.88 o 
   4   4   5      189.39      195.30      5.75 o 
   5   4   5      339.15      343.98      7.23 o 
   6   4   5      531.67      504.20      9.22 o 
   7   4   5       34.05       40.38      4.64 o 
   8   4   5      162.80      157.33      6.94 o 
   9   4   5       11.06       13.24      4.51 o 
  10   4   5      739.63      719.16     26.78 o 
  11   4   5      173.73      169.51     12.18 o 
  12   4   5        2.84        1.93      9.78 o 
  13   4   5      158.53      155.46     15.20 o 
 -14   5   5      117.90      134.49     11.76 o 
 -13   5   5      288.88      283.46     14.85 o 
 -12   5   5      199.29      198.89     11.23 o 
 -11   5   5        5.70       15.28      5.66 o 
 -10   5   5      213.94      235.76      8.77 o 
  -9   5   5       63.68       58.02      5.27 o 
  -8   5   5       98.20      111.95      5.54 o 
  -7   5   5      556.07      572.44     25.68 o 
  -6   5   5      965.96      937.41     13.19 o 
  -5   5   5       59.96       57.99      3.40 o 
  -4   5   5      240.97      254.35      6.06 o 
  -3   5   5      941.73      900.99     13.19 o 
  -2   5   5     3022.65     3000.21     33.43 o 
  -1   5   5        8.70      111.47     13.73 o 
   0   5   5      669.05      729.06     10.15 o 
   1   5   5      620.34      594.11     10.40 o 
   2   5   5      273.04      266.30      5.76 o 
   3   5   5      373.30      381.44      9.38 o 
   4   5   5     1368.48     1320.77     18.28 o 
   5   5   5        3.33        0.97      4.56 o 
   6   5   5        5.93        1.21      5.09 o 
   7   5   5        3.29       -1.85      4.67 o 
   8   5   5      774.69      773.01     30.74 o 
   9   5   5      270.32      281.28     13.23 o 
  10   5   5       68.30       53.37      9.53 o 
  11   5   5      310.58      270.60     15.74 o 
  12   5   5      170.85      121.56     12.95 o 
 -13   6   5       95.53       82.45      9.01 o 
 -12   6   5      332.08      317.60     18.59 o 
 -11   6   5      307.96      328.19     21.14 o 
 -10   6   5       20.90       13.95      7.99 o 
  -9   6   5      483.11      481.58     15.01 o 
  -8   6   5      545.40      541.92     14.67 o 
  -7   6   5       38.72       35.52      7.09 o 
  -6   6   5        8.81       12.22      4.12 o 
  -5   6   5       14.65       15.44      4.54 o 
  -4   6   5     2695.70     2730.91     37.37 o 
  -3   6   5     1017.73      976.35     17.43 o 
  -2   6   5      458.84      506.63     13.15 o 
  -1   6   5      627.26      658.57     11.73 o 
   0   6   5     1307.81     1318.73     32.29 o 
   1   6   5        0.34        4.36      3.85 o 
   2   6   5     1083.81     1080.21     16.39 o 
   3   6   5      308.17      326.55     12.89 o 
   4   6   5       36.45       33.13      4.36 o 
   5   6   5      256.09      242.33     14.34 o 
   6   6   5      319.47      333.67     20.37 o 
   7   6   5      593.53      598.64     16.66 o 
   8   6   5      255.82      224.25     12.18 o 
   9   6   5      160.51      138.91     12.86 o 
  10   6   5       42.14       30.00     10.12 o 
  11   6   5      298.13      278.30     19.04 o 
 -11   7   5      289.70      291.09     30.23 o 
 -10   7   5      479.63      481.59     23.27 o 
  -9   7   5      589.28      610.63     20.08 o 
  -8   7   5       30.30       43.91     10.44 o 
  -7   7   5      227.27      217.59     10.01 o 
  -6   7   5      897.67      909.52     24.49 o 
  -5   7   5      588.79      574.48     39.06 o 
  -4   7   5        7.93        7.36      5.77 o 
  -3   7   5      818.40      800.87     42.54 o 
  -2   7   5      565.91      582.26     14.73 o 
  -1   7   5      553.79      564.38     11.49 o 
   0   7   5     1163.22     1181.01     19.61 o 
   1   7   5      838.30      825.33     14.73 o 
   2   7   5      204.27      204.12      9.80 o 
   3   7   5        0.48       -3.21      4.76 o 
   4   7   5      864.65      847.31     21.25 o 
   5   7   5      500.60      551.20     19.14 o 
   6   7   5       99.91       97.29     11.26 o 
   7   7   5      205.94      195.63     17.08 o 
   8   7   5      176.54      179.48     14.66 o 
   9   7   5      334.79      346.28     22.72 o 
  -9   8   5        1.64       11.06      8.55 o 
  -8   8   5      250.20      243.66     11.98 o 
  -7   8   5      965.26      968.93     25.12 o 
  -6   8   5        6.30        7.37      7.78 o 
  -5   8   5      738.62      678.85     20.66 o 
  -4   8   5      631.36      665.76     20.12 o 
  -3   8   5       94.93      117.11     28.91 o 
  -2   8   5      363.52      400.38     13.43 o 
  -1   8   5     1507.21     1537.30     63.52 o 
   0   8   5      321.34      345.45      9.94 o 
   1   8   5      187.49      191.28     10.28 o 
   2   8   5      194.18      205.11     11.73 o 
   3   8   5     1575.00     1622.72     40.75 o 
   4   8   5       99.39       97.96     19.17 o 
   5   8   5        0.82        2.47      9.85 o 
   6   8   5      366.61      316.41     18.21 o 
  -4   9   5       24.84       22.31     10.94 o 
  -3   9   5      576.76      503.91     22.24 o 
  -2   9   5      246.10      292.99     15.33 o 
  -1   9   5       16.98       26.84      9.62 o 
   0   9   5      274.17      282.93     14.49 o 
   1   9   5      518.90      534.28     31.58 o 
   2   9   5      142.92      144.70     16.02 o 
 -17   0   6      355.07      400.19     49.76 o 
 -16   0   6        8.93        5.80      8.44 o 
 -15   0   6       51.15       75.41      8.38 o 
 -14   0   6      556.09      616.50     18.88 o 
 -13   0   6     2091.00     2097.57     51.18 o 
 -12   0   6       37.18       39.96      5.80 o 
 -11   0   6     2233.26     2368.60     37.06 o 
 -10   0   6     2087.72     2141.98     39.96 o 
  -9   0   6       55.71       56.07      5.35 o 
  -8   0   6     2307.55     2388.38     34.74 o 
  -7   0   6    13353.65    13840.71    167.26 o 
  -6   0   6       70.82       78.50      4.06 o 
  -5   0   6     2167.40     2220.22     28.68 o 
  -4   0   6     3211.25     2965.50     41.51 o 
  -3   0   6     2666.13     2627.38     39.06 o 
  -2   0   6      127.92      107.83      4.77 o 
  -1   0   6       58.36       42.54      2.64 o 
   0   0   6     1513.84     1364.48     20.63 o 
   1   0   6     3180.93     3300.79     49.56 o 
   2   0   6      731.65      825.91     14.57 o 
   3   0   6    10864.61    10708.15    152.37 o 
   4   0   6    11426.53    11663.80    208.38 o 
   5   0   6      232.62      198.52      5.74 o 
   6   0   6     5718.79     5742.92     84.63 o 
   7   0   6     1503.06     1427.06     26.88 o 
   8   0   6     1227.37     1225.65     24.88 o 
   9   0   6       71.57       59.94      5.09 o 
  10   0   6      387.75      380.15     13.86 o 
  11   0   6      395.53      366.42     18.50 o 
  12   0   6       96.19       98.55     10.05 o 
  13   0   6       80.67       65.61     12.76 o 
  14   0   6      321.43      350.11     22.82 o 
 -17   1   6      278.42      345.19     18.89 o 
 -16   1   6     1003.90     1063.19     48.02 o 
 -15   1   6       45.59       51.56      6.26 o 
 -14   1   6       27.77       18.81      5.02 o 
 -13   1   6      647.83      686.72     12.67 o 
 -12   1   6      748.97      781.66     11.92 o 
 -11   1   6      275.70      262.36      5.24 o 
 -10   1   6      666.10      677.18      9.34 o 
  -9   1   6     3549.83     3699.41     36.92 o 
  -8   1   6     2216.20     2252.38     22.95 o 
  -7   1   6      490.46      462.93      6.18 o 
  -6   1   6     4369.81     4194.21     39.33 o 
  -5   1   6     7560.96     7460.82     71.12 o 
  -4   1   6      186.28      179.10      3.39 o 
  -3   1   6     3918.98     3962.21     76.64 o 
  -2   1   6       34.68       29.30      1.64 o 
  -1   1   6     5527.38     5433.84     58.45 o 
   0   1   6     4718.33     4581.81     48.41 o 
   1   1   6     1305.25     1203.56     14.95 o 
   2   1   6     2435.41     2361.31     29.62 o 
   3   1   6      399.17      391.12      7.00 o 
   4   1   6     2112.22     2163.97     28.92 o 
   5   1   6     3022.86     2876.99     58.49 o 
   6   1   6     2419.36     2422.13     33.74 o 
   7   1   6       48.27       43.28      7.51 o 
   8   1   6     1629.96     1666.79     24.80 o 
   9   1   6     1179.98     1168.86     21.99 o 
  10   1   6      272.00      262.34     11.12 o 
  11   1   6      133.60      121.25      7.28 o 
  12   1   6      927.87     1023.91     29.26 o 
  13   1   6       24.65       25.05     11.99 o 
  14   1   6        0.32        3.81      7.56 o 
 -16   2   6        1.72       -3.46      6.19 o 
 -15   2   6      638.78      633.75     31.36 o 
 -14   2   6      825.71      849.36     15.98 o 
 -13   2   6        4.50        2.01      3.90 o 
 -12   2   6       34.11       40.35      9.73 o 
 -11   2   6     1463.13     1508.99     20.79 o 
 -10   2   6     1862.07     1889.21     28.68 o 
  -9   2   6       23.02       21.79      2.90 o 
  -8   2   6     1863.94     1858.67     20.52 o 
  -7   2   6     2006.19     1926.91     27.91 o 
  -6   2   6        1.09       -2.58      2.58 o 
  -5   2   6      373.01      397.85      5.82 o 
  -4   2   6     3076.15     2914.28     34.24 o 
  -3   2   6       68.46       50.07      8.12 o 
  -2   2   6       89.98      108.54      2.90 o 
  -1   2   6     1512.17     1538.72     18.68 o 
   0   2   6     3353.56     3185.31     51.59 o 
   1   2   6      481.82      402.33      9.15 o 
   2   2   6       70.45       44.02      2.73 o 
   3   2   6     4603.14     4510.06     53.90 o 
   4   2   6      136.31       96.10      4.03 o 
   5   2   6       81.89       68.97      8.54 o 
   6   2   6     1741.24     1661.42     34.10 o 
   7   2   6     2486.43     2491.29     45.54 o 
   8   2   6       43.43       29.00      6.38 o 
   9   2   6      838.97      798.49     43.28 o 
  10   2   6     1044.94     1060.60     34.90 o 
  11   2   6      144.35      164.71      8.71 o 
  12   2   6        1.27       -3.34      7.62 o 
  13   2   6      123.32      122.22     17.72 o 
  14   2   6      281.40      253.96     16.54 o 
 -16   3   6      270.46      306.50     54.37 o 
 -15   3   6       81.79       80.76      9.97 o 
 -14   3   6      116.21      126.44      9.99 o 
 -13   3   6      958.85      935.63     19.40 o 
 -12   3   6     1135.76     1167.63     33.10 o 
 -11   3   6        3.06        1.90      4.56 o 
 -10   3   6        3.53        3.92      3.91 o 
  -9   3   6      448.12      481.37      8.97 o 
  -8   3   6     1087.06     1016.60     14.17 o 
  -7   3   6      157.23      148.09      7.48 o 
  -6   3   6      206.80      180.62      5.09 o 
  -5   3   6      801.63      701.47      9.37 o 
  -4   3   6        4.19       11.48      2.46 o 
  -3   3   6     7536.79     7836.97     76.66 o 
  -2   3   6     5740.52     5753.66     63.95 o 
  -1   3   6        2.37      101.21      7.64 o 
   0   3   6      691.23      774.62     11.47 o 
   1   3   6     1749.36     1652.28     25.75 o 
   2   3   6     1685.89     1570.52     34.26 o 
   3   3   6      376.23      308.98     16.60 o 
   4   3   6      264.29      226.10      9.57 o 
   5   3   6      814.66      765.80     14.73 o 
   6   3   6     1448.75     1467.02     23.26 o 
   7   3   6      147.46      146.39      6.04 o 
   8   3   6     1212.41     1247.39     43.86 o 
   9   3   6     1568.22     1648.36     68.64 o 
  10   3   6        6.32        1.52      6.33 o 
  11   3   6      284.28      277.48     14.45 o 
  12   3   6      507.62      462.08     28.94 o 
  13   3   6      130.25      121.43     30.23 o 
 -15   4   6      206.64      211.77     13.80 o 
 -14   4   6      621.65      654.77     22.45 o 
 -13   4   6        2.14        6.44      7.76 o 
 -12   4   6       30.88       39.80      6.96 o 
 -11   4   6      469.98      499.34     16.37 o 
 -10   4   6      704.31      687.47     13.28 o 
  -9   4   6       29.31       27.73      6.77 o 
  -8   4   6      200.11      176.76      4.98 o 
  -7   4   6      963.04      910.06     12.85 o 
  -6   4   6     1954.36     1941.96     22.59 o 
  -5   4   6     2325.98     2352.38     24.20 o 
  -4   4   6     1235.35     1124.58     14.30 o 
  -3   4   6     2623.12     2581.68     32.36 o 
  -2   4   6     3475.64     3735.17     41.75 o 
  -1   4   6     4732.32     4777.74     71.83 o 
   0   4   6      874.96      854.79     13.10 o 
   1   4   6      169.35      140.55      7.28 o 
   2   4   6     1102.13     1120.40     16.18 o 
   3   4   6      139.22      155.41      4.70 o 
   4   4   6     1739.97     1791.60     25.04 o 
   5   4   6      402.73      377.00      7.57 o 
   6   4   6      367.26      354.37      8.11 o 
   7   4   6      587.91      630.21     17.66 o 
   8   4   6     1294.52     1269.84     57.59 o 
   9   4   6       61.20       49.31      7.46 o 
  10   4   6     1305.41     1360.83     43.98 o 
  11   4   6      605.18      612.68     24.34 o 
  12   4   6        8.99        5.93      7.73 o 
  13   4   6      221.54      189.19     15.70 o 
 -14   5   6        6.51        8.20      7.60 o 
 -13   5   6      225.01      246.08     13.51 o 
 -12   5   6      192.91      190.92     11.92 o 
 -11   5   6       75.77       68.92     12.60 o 
 -10   5   6      203.25      206.84      9.06 o 
  -9   5   6     1147.09     1118.10     25.56 o 
  -8   5   6        7.46        8.96      4.10 o 
  -7   5   6        0.22       -1.17      4.83 o 
  -6   5   6      945.06      924.71     15.47 o 
  -5   5   6      177.03      180.73      4.56 o 
  -4   5   6      314.31      307.11      7.09 o 
  -3   5   6      171.76      175.44      7.77 o 
  -2   5   6      846.43      830.75     12.65 o 
  -1   5   6      159.85      196.55      7.15 o 
   0   5   6       41.92       62.57      5.83 o 
   1   5   6     1226.17     1258.59     18.16 o 
   2   5   6      140.88      118.04      4.67 o 
   3   5   6      167.17      151.07      7.48 o 
   4   5   6      148.77      147.16     17.85 o 
   5   5   6     1475.07     1495.83     25.45 o 
   6   5   6       10.65        4.43      4.80 o 
   7   5   6       32.36       54.05     12.50 o 
   8   5   6      909.57      915.08     24.00 o 
   9   5   6      107.55      131.17     18.69 o 
  10   5   6       12.68       15.99      8.85 o 
  11   5   6      107.00       89.02     16.05 o 
  12   5   6       96.35       80.08     14.05 o 
 -13   6   6        2.15        5.59      9.32 o 
 -12   6   6        3.60        6.89      9.96 o 
 -11   6   6       39.64       33.23     13.28 o 
 -10   6   6       54.81       43.45      8.16 o 
  -9   6   6        0.02       -0.87      8.36 o 
  -8   6   6      434.65      437.68     12.26 o 
  -7   6   6      112.70       97.46      4.92 o 
  -6   6   6       38.75       39.61     10.63 o 
  -5   6   6       43.80       40.36      4.13 o 
  -4   6   6        1.91        0.34      4.34 o 
  -3   6   6      389.59      361.58      7.52 o 
  -2   6   6      184.16      181.74      5.48 o 
  -1   6   6      101.20      111.36      9.15 o 
   0   6   6        9.72       11.15      4.80 o 
   1   6   6        5.57        5.17      4.08 o 
   2   6   6      970.59      926.97     34.80 o 
   3   6   6      218.90      209.74      6.99 o 
   4   6   6       33.41       25.63      6.70 o 
   5   6   6       94.96       82.03      8.44 o 
   6   6   6       82.51       79.20     11.60 o 
   7   6   6      328.21      301.74     12.11 o 
   8   6   6        7.97       13.93      9.10 o 
   9   6   6        0.18        5.13      9.02 o 
  10   6   6      248.17      216.69     15.36 o 
 -11   7   6       15.54        2.51     10.11 o 
 -10   7   6       23.77       28.44      8.16 o 
  -9   7   6       82.21       66.33      7.94 o 
  -8   7   6       34.58       30.85      6.84 o 
  -7   7   6      488.13      492.36     15.13 o 
  -6   7   6       18.51       17.84      6.62 o 
  -5   7   6      152.12      155.67      8.97 o 
  -4   7   6      317.19      303.35     10.00 o 
  -3   7   6      179.52      180.39     16.40 o 
  -2   7   6      336.64      302.53      9.25 o 
  -1   7   6       62.09       56.20      4.93 o 
   0   7   6      114.95      113.75      5.72 o 
   1   7   6       43.29       44.46      6.16 o 
   2   7   6       58.80       43.14      6.09 o 
   3   7   6        0.37       -1.18      7.30 o 
   4   7   6      975.90      944.24     26.70 o 
   5   7   6       99.82       98.06      8.73 o 
   6   7   6      184.52      186.21     14.04 o 
   7   7   6       68.43       44.78     19.34 o 
   8   7   6       70.94       60.93     20.59 o 
  -9   8   6        4.21       -3.67     10.42 o 
  -8   8   6       17.19       23.57      7.75 o 
  -7   8   6        2.38       10.97      7.48 o 
  -6   8   6        1.22       -2.13     14.47 o 
  -5   8   6       41.02       33.50      7.15 o 
  -4   8   6       18.40        2.28      7.27 o 
  -3   8   6      109.67      100.46     11.50 o 
  -2   8   6        1.02       -4.22      8.35 o 
  -1   8   6        1.62       -6.95      6.95 o 
   0   8   6       16.92       13.95     14.86 o 
   1   8   6       60.87       59.61     11.69 o 
   2   8   6        0.82       16.40     10.89 o 
   3   8   6       39.44       37.89     10.09 o 
   4   8   6       23.43       18.15     10.98 o 
   5   8   6        3.35       -5.80     11.28 o 
   6   8   6        9.42       15.81     13.10 o 
  -3   9   6       10.49       11.67      9.39 o 
  -2   9   6        0.77      -10.43     10.43 o 
  -1   9   6        0.66        1.79     10.28 o 
   0   9   6       10.53        0.22     17.34 o 
   1   9   6       16.49        3.80     19.27 o 
 -17   1   7        7.45        9.75      7.77 o 
 -16   1   7       13.89       11.90      6.76 o 
 -15   1   7       26.99       28.76      5.18 o 
 -14   1   7        9.28       -1.92      9.93 o 
 -13   1   7       26.95       25.12      4.16 o 
 -12   1   7        0.62        1.90      3.70 o 
 -11   1   7      490.62      447.52      7.19 o 
 -10   1   7       66.54       52.96      3.26 o 
  -9   1   7      677.78      685.78     10.35 o 
  -8   1   7     1284.45     1324.87     14.98 o 
  -7   1   7      127.53      113.73      2.67 o 
  -6   1   7      421.16      454.64      8.12 o 
  -5   1   7      121.05      100.73      3.54 o 
  -4   1   7      906.49      917.60     12.48 o 
  -3   1   7      455.87      526.41     13.95 o 
  -2   1   7     5630.86     5758.71    113.60 o 
  -1   1   7     1668.74     1807.45     44.25 o 
   0   1   7       93.77       90.68      2.90 o 
   1   1   7     1427.68     1385.37     15.86 o 
   2   1   7       17.12       15.67      3.58 o 
   3   1   7       94.77      106.39      3.88 o 
   4   1   7      361.74      372.35      9.80 o 
   5   1   7       30.79       30.72      5.22 o 
   6   1   7      858.68      843.30     14.04 o 
   7   1   7       31.50       38.10      4.10 o 
   8   1   7        2.79       -4.48      5.77 o 
   9   1   7      240.43      209.64      9.89 o 
  10   1   7       36.98       31.22      5.21 o 
  11   1   7       20.77       15.37      7.15 o 
  12   1   7      120.86      113.23      8.37 o 
  13   1   7        2.09        5.40      9.31 o 
  14   1   7        4.16      -10.34     10.34 o 
 -16   2   7        3.29        7.06      6.53 o 
 -15   2   7       17.56       12.52      7.05 o 
 -14   2   7      565.23      511.70     11.29 o 
 -13   2   7      214.72      205.44      7.25 o 
 -12   2   7      786.06      773.67     17.66 o 
 -11   2   7       48.54       35.35      3.41 o 
 -10   2   7      193.11      195.65      4.44 o 
  -9   2   7      267.79      242.36      4.92 o 
  -8   2   7      428.36      422.51     13.63 o 
  -7   2   7      189.65      148.75      3.92 o 
  -6   2   7     1106.91     1133.28     12.66 o 
  -5   2   7        3.55       -3.09      3.09 o 
  -4   2   7       15.09        9.60      3.84 o 
  -3   2   7     6716.15     6862.78     84.73 o 
  -2   2   7       45.22       83.39      6.25 o 
  -1   2   7        5.87       11.73      1.72 o 
   0   2   7       31.38       32.78      2.35 o 
   1   2   7     2371.46     2340.41     35.61 o 
   2   2   7        4.37        2.90      2.28 o 
   3   2   7      314.75      285.81     12.12 o 
   4   2   7      389.88      373.93     11.25 o 
   5   2   7        9.81        9.23      3.41 o 
   6   2   7       46.26       50.00      6.86 o 
   7   2   7       69.78       69.56      9.86 o 
   8   2   7      288.98      267.68     19.72 o 
   9   2   7      134.40      124.80      7.79 o 
  10   2   7       70.06       79.28      5.75 o 
  11   2   7        6.34       10.84      7.71 o 
  12   2   7      242.66      253.27     13.93 o 
  13   2   7        4.12        6.89      7.93 o 
 -16   3   7      140.97      151.51     17.43 o 
 -15   3   7      449.98      434.68     26.30 o 
 -14   3   7       19.82       11.00      9.64 o 
 -13   3   7      166.47      168.59      8.14 o 
 -12   3   7     1981.54     2088.58     34.33 o 
 -11   3   7      247.89      225.05      6.57 o 
 -10   3   7      370.18      401.21     13.60 o 
  -9   3   7     1262.52     1222.12     19.50 o 
  -8   3   7      339.61      341.93      6.26 o 
  -7   3   7      327.02      304.14     22.53 o 
  -6   3   7     1439.91     1336.73     22.33 o 
  -5   3   7      609.76      564.21      8.39 o 
  -4   3   7      597.98      587.37      8.86 o 
  -3   3   7      756.42      800.58     12.19 o 
  -2   3   7       33.66      145.61      9.38 o 
  -1   3   7     3919.00     3906.05     44.98 o 
   0   3   7     3581.40     3773.67     41.72 o 
   1   3   7      582.51      523.23      9.02 o 
   2   3   7      441.23      361.59      6.84 o 
   3   3   7     1737.60     1750.77     23.25 o 
   4   3   7       62.99       49.12      2.99 o 
   5   3   7      547.30      536.39     10.72 o 
   6   3   7       81.96       68.26      4.72 o 
   7   3   7       21.72       30.16     16.82 o 
   8   3   7        1.97        2.79      6.40 o 
   9   3   7      172.25      190.98     11.24 o 
  10   3   7      497.93      461.68     32.87 o 
  11   3   7       76.35       63.99     10.97 o 
  12   3   7        6.11       -5.31     10.14 o 
  13   3   7      220.98      216.12     23.07 o 
 -15   4   7      276.51      285.51     15.03 o 
 -14   4   7      160.16      168.84     10.77 o 
 -13   4   7      190.85      160.18     10.93 o 
 -12   4   7      152.75      135.60      8.35 o 
 -11   4   7      910.46      854.92     16.20 o 
 -10   4   7      981.93      943.25     21.14 o 
  -9   4   7       91.05       84.42      4.07 o 
  -8   4   7       60.28       47.59      4.54 o 
  -7   4   7     1006.83      979.93     13.48 o 
  -6   4   7     1166.31     1139.47     13.95 o 
  -5   4   7      146.45      136.17      6.77 o 
  -4   4   7      376.30      326.36      5.73 o 
  -3   4   7     1806.80     1839.16     25.37 o 
  -2   4   7      908.83      972.77     12.56 o 
  -1   4   7       91.45      102.60     11.70 o 
   0   4   7     2841.50     2810.56     33.63 o 
   1   4   7      605.41      571.02     10.48 o 
   2   4   7      236.67      244.69      6.11 o 
   3   4   7      328.21      322.57      9.15 o 
   4   4   7     1317.97     1223.55     19.42 o 
   5   4   7      159.20      161.77      6.06 o 
   6   4   7        0.39        9.54      6.41 o 
   7   4   7     1388.30     1459.79     75.80 o 
   8   4   7        9.28       -5.04      8.70 o 
   9   4   7      353.72      317.14     15.66 o 
  10   4   7      101.11      122.89     22.85 o 
  11   4   7      162.33      154.49     13.90 o 
  12   4   7      122.32       95.32     13.74 o 
 -14   5   7        6.01        5.44      8.84 o 
 -13   5   7      251.42      258.10     22.72 o 
 -12   5   7      672.60      640.67     21.60 o 
 -11   5   7        8.02        9.70     15.47 o 
 -10   5   7       33.75       30.00     19.75 o 
  -9   5   7     1506.06     1529.22     26.23 o 
  -8   5   7     1029.12     1082.80     20.05 o 
  -7   5   7       77.80       73.11      6.54 o 
  -6   5   7      287.96      270.15      5.82 o 
  -5   5   7      509.88      535.80      9.53 o 
  -4   5   7     1160.59     1075.90     15.79 o 
  -3   5   7      294.18      285.84      7.21 o 
  -2   5   7     1480.24     1468.28     20.10 o 
  -1   5   7      674.07      721.49     11.09 o 
   0   5   7       78.98      105.51      5.00 o 
   1   5   7      388.75      370.16      8.22 o 
   2   5   7     1627.07     1622.84     22.59 o 
   3   5   7      444.83      422.09      9.41 o 
   4   5   7      148.75      145.49      6.31 o 
   5   5   7      486.06      518.71     11.95 o 
   6   5   7      402.94      407.54     13.25 o 
   7   5   7      247.26      247.18      8.41 o 
   8   5   7      339.88      324.52     16.50 o 
   9   5   7      271.19      269.86     23.59 o 
  10   5   7       60.58       48.71     26.46 o 
  11   5   7       23.06       -4.90     11.34 o 
 -13   6   7      108.90      100.40     11.73 o 
 -12   6   7      145.51      139.70     11.13 o 
 -11   6   7      506.80      503.13     19.36 o 
 -10   6   7      876.95      897.56     24.04 o 
  -9   6   7       49.74       60.19      6.81 o 
  -8   6   7      529.52      540.37     23.04 o 
  -7   6   7      750.43      741.64     15.86 o 
  -6   6   7     1233.19     1200.89     24.62 o 
  -5   6   7       10.90       10.73      4.19 o 
  -4   6   7     1072.06     1097.94     17.21 o 
  -3   6   7      295.19      284.30      7.82 o 
  -2   6   7      498.71      503.18     10.36 o 
  -1   6   7       10.15       29.33      7.70 o 
   0   6   7      776.06      783.08     13.54 o 
   1   6   7      875.84      928.78     15.20 o 
   2   6   7        0.81       -2.84      5.23 o 
   3   6   7      475.19      476.14     12.14 o 
   4   6   7      686.55      698.95     18.82 o 
   5   6   7      111.71      116.43      6.97 o 
   6   6   7      202.49      188.15      7.99 o 
   7   6   7      313.75      333.25     15.47 o 
   8   6   7      336.75      344.07     17.77 o 
   9   6   7       13.19       -3.73      7.06 o 
  10   6   7      184.49      168.93     16.50 o 
 -11   7   7       32.68       14.60      8.53 o 
 -10   7   7      320.22      275.80     12.19 o 
  -9   7   7      150.23      138.13      9.17 o 
  -8   7   7      895.37      922.40     25.89 o 
  -7   7   7       45.13       49.39      7.78 o 
  -6   7   7       51.17       60.04      7.03 o 
  -5   7   7     1387.95     1367.97     35.64 o 
  -4   7   7      851.50      877.92     25.46 o 
  -3   7   7       10.34       25.39      6.29 o 
  -2   7   7      850.24      916.25     18.10 o 
  -1   7   7      998.44      992.73     19.20 o 
   0   7   7       53.34       62.80      6.26 o 
   1   7   7      226.24      210.90      7.84 o 
   2   7   7      867.77      862.30     18.63 o 
   3   7   7      434.96      449.64     11.34 o 
   4   7   7       91.15       88.32     10.13 o 
   5   7   7      210.66      221.55     12.80 o 
   6   7   7      761.41      868.02     28.49 o 
   7   7   7        6.52        6.35      8.88 o 
   8   7   7      113.50      106.03     16.08 o 
  -8   8   7      108.72      113.07      8.53 o 
  -7   8   7      603.08      575.93     19.36 o 
  -6   8   7       70.89       66.95      8.79 o 
  -5   8   7       60.81       45.71     10.70 o 
  -4   8   7      395.36      393.42     14.48 o 
  -3   8   7      569.59      568.03     18.60 o 
  -2   8   7      339.55      358.38     14.34 o 
  -1   8   7      346.93      383.91     16.44 o 
   0   8   7      812.05      901.66     28.57 o 
   1   8   7       65.80       75.22     12.14 o 
   2   8   7       70.47       74.64     10.59 o 
   3   8   7      304.58      337.76     17.77 o 
   4   8   7      463.13      444.91     18.75 o 
   5   8   7      262.80      260.17     15.33 o 
 -17   0   8      958.08     1002.25     48.21 o 
 -16   0   8       86.44       60.72      9.47 o 
 -15   0   8        6.90        5.09      8.38 o 
 -14   0   8       56.35       58.01      8.89 o 
 -13   0   8      716.22      718.72     19.08 o 
 -12   0   8      134.53      116.40      7.15 o 
 -11   0   8      318.98      352.95      9.54 o 
 -10   0   8      259.03      246.99      7.15 o 
  -9   0   8     5730.86     5816.27     73.61 o 
  -8   0   8      468.30      472.25      9.93 o 
  -7   0   8     6722.23     6891.93     92.75 o 
  -6   0   8     5250.37     5231.55     69.80 o 
  -5   0   8     1159.46     1072.57     18.30 o 
  -4   0   8     3348.84     3312.45     49.69 o 
  -3   0   8     1819.05     1664.44     29.00 o 
  -2   0   8    14067.70    15048.70    217.98 o 
  -1   0   8     3967.66     4420.98     64.13 o 
   0   0   8     3748.93     3669.33     52.27 o 
   1   0   8     3718.84     3421.44     50.47 o 
   2   0   8      970.44      917.30     18.43 o 
   3   0   8      424.48      376.21      9.86 o 
   4   0   8     6012.11     6278.14     92.56 o 
   5   0   8     1044.88     1020.04     19.46 o 
   6   0   8     3585.62     3562.47     57.56 o 
   7   0   8       18.83       19.27      2.00 o 
   8   0   8     3661.68     3706.33     86.56 o 
   9   0   8      817.89      840.60     29.46 o 
  10   0   8       24.48       12.83      9.60 o 
  11   0   8      206.35      225.91     14.50 o 
  12   0   8      633.61      674.50     32.94 o 
  13   0   8       63.59       65.16     14.76 o 
 -17   1   8        3.77        7.28      8.37 o 
 -16   1   8      164.73      172.98      9.99 o 
 -15   1   8      735.61      780.80     21.00 o 
 -14   1   8        9.52        5.91      4.31 o 
 -13   1   8        2.03       -3.58      3.58 o 
 -12   1   8      903.52      924.57     13.62 o 
 -11   1   8     1684.77     1761.70     22.37 o 
 -10   1   8      223.00      210.19      7.38 o 
  -9   1   8     1757.41     1794.37     19.78 o 
  -8   1   8     3603.69     3704.39     36.01 o 
  -7   1   8      479.86      454.24      6.11 o 
  -6   1   8      299.85      290.69      4.55 o 
  -5   1   8     5875.83     5829.84     60.30 o 
  -4   1   8     2826.69     2709.87     31.13 o 
  -3   1   8      638.38      641.67      8.05 o 
  -2   1   8      158.41      168.82      4.13 o 
  -1   1   8     7017.26     6899.02     96.94 o 
   0   1   8     3608.25     3680.59     81.63 o 
   1   1   8      296.43      287.90      8.60 o 
   2   1   8     7965.58     8038.29     80.46 o 
   3   1   8     2122.88     2073.60     32.42 o 
   4   1   8     1810.68     1861.90     26.21 o 
   5   1   8     2163.51     2178.03     52.11 o 
   6   1   8     1913.46     1975.06     31.58 o 
   7   1   8      392.49      403.91     10.30 o 
   8   1   8       58.59       44.81      6.38 o 
   9   1   8        3.49        5.90      5.18 o 
  10   1   8      942.28      968.35     33.26 o 
  11   1   8       61.95       46.36      8.25 o 
  12   1   8       46.24       42.75     16.40 o 
  13   1   8      264.52      259.16     15.67 o 
 -16   2   8      119.94      115.15      9.23 o 
 -15   2   8      104.77       95.95      7.29 o 
 -14   2   8      818.05      808.11     18.86 o 
 -13   2   8      321.48      326.87      7.93 o 
 -12   2   8        1.58       -3.65      3.65 o 
 -11   2   8     1128.85     1126.17     18.41 o 
 -10   2   8      547.79      534.63      8.70 o 
  -9   2   8      402.77      385.50     11.96 o 
  -8   2   8       43.87       37.33      4.83 o 
  -7   2   8     1672.87     1664.27     18.36 o 
  -6   2   8      981.79      918.69     13.44 o 
  -5   2   8     3780.44     3818.45     46.60 o 
  -4   2   8     3214.40     3387.98     53.14 o 
  -3   2   8     9780.18     9907.41    110.08 o 
  -2   2   8     1356.10     1522.16     20.82 o 
  -1   2   8        4.14       20.79      9.60 o 
   0   2   8     4823.43     4950.18     78.63 o 
   1   2   8     2604.01     2465.76     31.95 o 
   2   2   8      486.83      482.39      7.47 o 
   3   2   8      274.29      246.22      8.77 o 
   4   2   8     1212.02     1128.20     17.43 o 
   5   2   8      682.35      670.72     11.96 o 
   6   2   8       60.29       63.46      5.45 o 
   7   2   8      600.00      620.78     14.50 o 
   8   2   8     1020.80     1054.92     39.54 o 
   9   2   8       27.77       25.49      6.34 o 
  10   2   8       19.97       13.10      6.59 o 
  11   2   8     1418.32     1529.48     39.56 o 
  12   2   8      127.08      143.48     11.79 o 
  13   2   8       17.94       16.05      9.78 o 
 -16   3   8       59.25       46.08     10.63 o 
 -15   3   8      391.28      384.67     26.94 o 
 -14   3   8      181.77      173.60      9.79 o 
 -13   3   8      979.25      991.29     28.94 o 
 -12   3   8       33.16       43.23      7.44 o 
 -11   3   8      463.55      448.54      9.25 o 
 -10   3   8       52.58       59.28      4.04 o 
  -9   3   8       24.69       32.92      3.28 o 
  -8   3   8     1006.17      950.14     14.12 o 
  -7   3   8      385.12      349.34      6.58 o 
  -6   3   8      587.92      574.55      9.65 o 
  -5   3   8     2071.74     1985.99     27.08 o 
  -4   3   8     2054.89     2018.12     29.03 o 
  -3   3   8       31.02      389.75     16.97 o 
  -2   3   8    11920.45    12255.32    115.06 o 
  -1   3   8     3005.01     3166.05     39.05 o 
   0   3   8      696.89      616.69      9.33 o 
   1   3   8      136.71      127.04      4.06 o 
   2   3   8      595.55      547.60     10.12 o 
   3   3   8     1760.44     1736.36     30.62 o 
   4   3   8        1.81        7.43      3.14 o 
   5   3   8      171.82      157.03     10.80 o 
   6   3   8      763.73      736.92     17.24 o 
   7   3   8     1654.87     1677.38     49.89 o 
   8   3   8        0.43       -8.18      8.18 o 
   9   3   8     1904.50     2028.64     51.19 o 
  10   3   8      320.58      341.46     19.08 o 
  11   3   8      120.46      121.76     10.20 o 
  12   3   8       57.57       35.15      9.30 o 
 -15   4   8      139.51      125.98     18.01 o 
 -14   4   8       93.97       82.40      9.25 o 
 -13   4   8      302.82      310.20     15.05 o 
 -12   4   8       83.87       69.11      9.67 o 
 -11   4   8       17.19        2.55      4.58 o 
 -10   4   8      682.28      683.61     12.27 o 
  -9   4   8      160.21      173.73      6.45 o 
  -8   4   8       89.31       97.09      9.93 o 
  -7   4   8       36.62       31.94      2.73 o 
  -6   4   8     2865.71     2891.08     33.41 o 
  -5   4   8       75.95       95.88      3.33 o 
  -4   4   8     1141.35     1171.54     20.88 o 
  -3   4   8     1715.10     1697.67     24.00 o 
  -2   4   8      824.30      781.58     20.63 o 
  -1   4   8       31.81       83.29     17.18 o 
   0   4   8     2409.81     2377.18     28.84 o 
   1   4   8     1384.48     1358.80     34.68 o 
   2   4   8       53.72       39.36      3.93 o 
   3   4   8      185.13      167.98      5.05 o 
   4   4   8      104.99      109.38      4.73 o 
   5   4   8     2054.54     2129.67     30.97 o 
   6   4   8        3.84       -3.99      7.09 o 
   7   4   8       66.18       59.13      6.83 o 
   8   4   8      542.54      565.33     42.38 o 
   9   4   8      612.88      695.01     45.54 o 
  10   4   8      142.85      141.78     12.50 o 
  11   4   8      204.54      205.31     16.14 o 
 -14   5   8       32.88       41.25     12.00 o 
 -13   5   8        6.58       10.50      9.00 o 
 -12   5   8      245.17      243.48     13.55 o 
 -11   5   8        5.60        2.07      7.05 o 
 -10   5   8       54.73       48.04      5.29 o 
  -9   5   8      123.95      131.36     15.05 o 
  -8   5   8       18.44       19.71      4.14 o 
  -7   5   8     1842.66     1827.97     27.12 o 
  -6   5   8      452.86      439.45      8.93 o 
  -5   5   8      411.42      400.62     12.73 o 
  -4   5   8     1484.44     1486.99     22.57 o 
  -3   5   8      131.73      136.93      4.71 o 
  -2   5   8     1607.58     1570.10     20.32 o 
  -1   5   8      249.55      285.17      7.18 o 
   0   5   8        1.81       33.88      3.96 o 
   1   5   8       64.22       53.25      4.06 o 
   2   5   8      296.43      312.83      9.20 o 
   3   5   8        3.92       -4.48      4.48 o 
   4   5   8      479.70      493.45     11.17 o 
   5   5   8       45.73       43.61      5.35 o 
   6   5   8      290.30      293.25     15.95 o 
   7   5   8       11.98       11.75      6.45 o 
   8   5   8      183.34      198.68     12.68 o 
   9   5   8      288.52      299.08     16.47 o 
  10   5   8      175.85      172.58     13.92 o 
 -13   6   8       21.29       23.88     11.39 o 
 -12   6   8       68.36       60.50     16.63 o 
 -11   6   8        0.75       -4.33      8.79 o 
 -10   6   8      102.32       96.33      7.29 o 
  -9   6   8        3.25        4.40      4.75 o 
  -8   6   8      321.27      300.67     11.21 o 
  -7   6   8      307.95      289.73      8.92 o 
  -6   6   8       13.00       19.01      9.35 o 
  -5   6   8        9.59       22.10      7.09 o 
  -4   6   8       12.81       12.57      3.68 o 
  -3   6   8       44.55       49.03      4.42 o 
  -2   6   8        7.08        7.09      3.69 o 
  -1   6   8       75.28       73.75      4.58 o 
   0   6   8      148.50      175.37      6.67 o 
   1   6   8       62.43       61.16      5.04 o 
   2   6   8      201.06      204.67      6.80 o 
   3   6   8      439.45      435.98     11.17 o 
   4   6   8     1057.27     1057.40     22.56 o 
   5   6   8      111.76      106.08     11.89 o 
   6   6   8       14.89       30.91     10.48 o 
   7   6   8      212.51      179.18     13.33 o 
   8   6   8       11.44       15.77     18.11 o 
   9   6   8       11.51       11.53     13.35 o 
 -11   7   8        8.37        3.07      7.67 o 
 -10   7   8        2.74       -2.43      6.60 o 
  -9   7   8       49.00       40.28      7.29 o 
  -8   7   8        0.23       -8.39      9.96 o 
  -7   7   8        0.75        1.67      6.37 o 
  -6   7   8       78.89       81.95      7.51 o 
  -5   7   8       12.44       11.17     12.28 o 
  -4   7   8       23.56       21.69      5.83 o 
  -3   7   8      323.59      275.40     21.91 o 
  -2   7   8       21.64       14.20      5.46 o 
  -1   7   8        2.03        4.50      5.37 o 
   0   7   8       20.76       11.20      5.93 o 
   1   7   8      754.55      659.60     34.39 o 
   2   7   8       65.45       59.78      6.59 o 
   3   7   8       35.07       41.54     15.53 o 
   4   7   8       45.88       41.45     10.43 o 
   5   7   8       10.97       19.61     13.37 o 
   6   7   8      141.49      114.81     20.37 o 
   7   7   8       23.14       16.33     13.83 o 
  -8   8   8        2.51        1.48      5.82 o 
  -7   8   8       65.11       69.47     10.95 o 
  -6   8   8       78.08       66.25      9.67 o 
  -5   8   8        8.57       18.63      8.68 o 
  -4   8   8        2.57       -7.12      7.12 o 
  -3   8   8       19.67       12.92      8.24 o 
  -2   8   8       61.28       54.83     11.86 o 
  -1   8   8        2.50        6.19     10.92 o 
   0   8   8       20.29       15.19      8.88 o 
   1   8   8       72.81       71.48     16.06 o 
   2   8   8       67.96       54.41     11.11 o 
   3   8   8       35.98       43.12      9.62 o 
   4   8   8        1.45       -5.11     11.94 o 
 -17   1   9       60.95       53.50      9.05 o 
 -16   1   9       60.90       57.67      7.98 o 
 -15   1   9       12.09       -2.90      5.95 o 
 -14   1   9      427.98      418.56     10.92 o 
 -13   1   9      126.51      113.20      5.59 o 
 -12   1   9       70.90       71.74      5.83 o 
 -11   1   9       72.28       62.42      6.19 o 
 -10   1   9        7.16        5.48      4.16 o 
  -9   1   9      136.02      146.49      3.67 o 
  -8   1   9        6.82        3.45      2.15 o 
  -7   1   9      389.22      412.96      6.17 o 
  -6   1   9      402.84      383.25      6.65 o 
  -5   1   9     2657.26     2662.89     28.67 o 
  -4   1   9      461.32      473.39      9.96 o 
  -3   1   9        1.88       -0.44      1.58 o 
  -2   1   9      414.57      441.33     11.70 o 
  -1   1   9       20.46       15.60      3.14 o 
   0   1   9      317.79      456.82      9.58 o 
   1   1   9      122.41      140.76     10.83 o 
   2   1   9     1045.88     1066.81     20.72 o 
   3   1   9        4.29        4.96      2.49 o 
   4   1   9       11.52       22.56      6.77 o 
   5   1   9       16.45       16.61      3.90 o 
   6   1   9     1046.79     1041.58     20.76 o 
   7   1   9       15.79        9.60      4.77 o 
   8   1   9      841.69      858.69     35.87 o 
   9   1   9      181.05      161.84     10.76 o 
  10   1   9       84.31       62.60     12.41 o 
  11   1   9       72.37       53.22      8.08 o 
  12   1   9        1.06       -1.69      8.84 o 
 -16   2   9       89.51       63.62      7.84 o 
 -15   2   9      241.37      231.15     14.34 o 
 -14   2   9        2.75        7.79      5.63 o 
 -13   2   9      781.04      797.49     17.14 o 
 -12   2   9       55.35       51.51      3.87 o 
 -11   2   9        6.91        9.02      3.19 o 
 -10   2   9      788.12      797.26     12.05 o 
  -9   2   9        3.63        1.71      2.59 o 
  -8   2   9      130.42      123.95      3.35 o 
  -7   2   9      865.78      869.70     11.21 o 
  -6   2   9      399.74      411.79      9.80 o 
  -5   2   9       62.32       57.11      4.16 o 
  -4   2   9     1934.86     1952.14     26.92 o 
  -3   2   9      911.05      993.16     18.37 o 
  -2   2   9     2743.62     2738.36     33.20 o 
  -1   2   9      109.66      141.22      5.56 o 
   0   2   9       20.05       23.62      2.43 o 
   1   2   9        4.64        1.42      2.25 o 
   2   2   9     1294.35     1191.98     14.22 o 
   3   2   9     2235.35     2189.30     28.55 o 
   4   2   9       27.57       22.48      2.87 o 
   5   2   9      592.63      590.28     10.46 o 
   6   2   9        1.72        0.38      4.51 o 
   7   2   9       45.82       46.21      6.74 o 
   8   2   9      880.38      897.21     34.19 o 
   9   2   9      302.99      307.66     12.61 o 
  10   2   9        1.63        0.12      7.46 o 
  11   2   9        2.05        0.30      7.27 o 
  12   2   9      135.94      121.60     14.02 o 
 -16   3   9      146.58      129.74     19.50 o 
 -15   3   9      161.61      124.10     10.38 o 
 -14   3   9      243.53      230.20     11.76 o 
 -13   3   9       14.14        8.99      6.83 o 
 -12   3   9       24.36       21.49      4.76 o 
 -11   3   9      756.02      724.48     25.49 o 
 -10   3   9       61.61       52.85      6.77 o 
  -9   3   9      354.90      348.47      7.01 o 
  -8   3   9        7.88        4.82      3.19 o 
  -7   3   9     2023.92     2055.77     27.12 o 
  -6   3   9       26.54       25.69      6.19 o 
  -5   3   9        2.00       -7.70      7.70 o 
  -4   3   9     2883.50     2858.27     39.31 o 
  -3   3   9     1271.22     1304.72     21.14 o 
  -2   3   9      495.01      560.13     21.62 o 
  -1   3   9     1671.02     1618.59     21.52 o 
   0   3   9     1529.08     1490.42     19.78 o 
   1   3   9        1.81       -2.15      2.88 o 
   2   3   9       89.82       89.80      3.36 o 
   3   3   9      249.33      235.47      6.61 o 
   4   3   9      367.50      361.69     11.60 o 
   5   3   9       17.31       16.13      4.10 o 
   6   3   9      614.66      640.87     21.85 o 
   7   3   9      117.99      102.97     18.56 o 
   8   3   9       56.24       54.48      7.49 o 
   9   3   9        7.71        4.00      7.99 o 
  10   3   9      105.44      106.22      9.68 o 
  11   3   9      236.10      202.28     22.24 o 
  12   3   9        5.51        9.50     12.91 o 
 -15   4   9       33.95       25.70      8.68 o 
 -14   4   9       11.19        6.18      8.39 o 
 -13   4   9      568.66      552.31     37.25 o 
 -12   4   9      271.23      225.91      9.50 o 
 -11   4   9       10.35        7.79     10.31 o 
 -10   4   9     1047.56     1075.52     18.37 o 
  -9   4   9      355.46      360.97      7.44 o 
  -8   4   9      581.60      515.55      8.85 o 
  -7   4   9      579.12      568.27     12.74 o 
  -6   4   9      461.41      405.89      9.59 o 
  -5   4   9      409.67      375.30     22.59 o 
  -4   4   9      267.39      248.12      7.12 o 
  -3   4   9      312.43      285.23      5.73 o 
  -2   4   9      153.71      180.52      6.77 o 
  -1   4   9     1049.93     1112.41     27.04 o 
   0   4   9      611.64      582.11     10.30 o 
   1   4   9     1738.73     1669.96     21.24 o 
   2   4   9      517.78      489.27      9.09 o 
   3   4   9      591.24      557.02     10.55 o 
   4   4   9     1424.18     1394.69     22.79 o 
   5   4   9      783.01      783.55     19.21 o 
   6   4   9      133.92      136.89      7.95 o 
   7   4   9       41.11       38.37      6.67 o 
   8   4   9       72.94       86.37      9.77 o 
   9   4   9      788.53      819.73     28.97 o 
  10   4   9        4.31       -1.94     17.69 o 
  11   4   9       23.21       36.09     11.75 o 
 -14   5   9       12.77       12.41      8.75 o 
 -13   5   9        2.79       -2.27      6.04 o 
 -12   5   9      359.08      335.69     15.14 o 
 -11   5   9      331.25      322.69     13.94 o 
 -10   5   9      891.29      796.67     19.37 o 
  -9   5   9       29.65       22.92      9.60 o 
  -8   5   9     1530.14     1559.86     24.11 o 
  -7   5   9     1289.22     1295.12     32.16 o 
  -6   5   9      152.42      148.48      7.70 o 
  -5   5   9      467.18      436.26      8.63 o 
  -4   5   9      537.82      543.48     10.05 o 
  -3   5   9      114.10      106.24      4.44 o 
  -2   5   9      609.50      597.99     21.69 o 
  -1   5   9      940.89      977.73     14.45 o 
   0   5   9       21.79       33.88      6.77 o 
   1   5   9      875.51      898.96     15.06 o 
   2   5   9      574.43      576.53     11.63 o 
   3   5   9     2513.98     2595.04     38.39 o 
   4   5   9      437.07      426.53     19.27 o 
   5   5   9        9.85        7.48      4.79 o 
   6   5   9      599.09      626.44     20.07 o 
   7   5   9     1005.90     1064.35     31.55 o 
   8   5   9        3.27        5.77      7.98 o 
   9   5   9      250.27      244.09     15.67 o 
  10   5   9      229.45      234.56     15.31 o 
 -12   6   9      151.33      135.55      9.36 o 
 -11   6   9       28.44       16.52      7.99 o 
 -10   6   9      470.84      493.33     18.13 o 
  -9   6   9     1605.01     1604.60     39.70 o 
  -8   6   9        7.42        5.31      8.58 o 
  -7   6   9      108.67      107.26     10.02 o 
  -6   6   9      627.60      640.44     14.81 o 
  -5   6   9     1034.75     1066.57     20.24 o 
  -4   6   9       66.69       65.84      4.74 o 
  -3   6   9      546.97      561.95     13.17 o 
  -2   6   9      477.42      545.45     12.12 o 
  -1   6   9      129.39      134.06      9.80 o 
   0   6   9      217.07      221.33      6.80 o 
   1   6   9      843.98      861.32     16.30 o 
   2   6   9      924.06      897.45     20.56 o 
   3   6   9        5.41       -2.88      6.88 o 
   4   6   9      124.45      127.20      7.98 o 
   5   6   9     1210.97     1223.73     51.40 o 
   6   6   9      181.56      167.94     12.72 o 
   7   6   9      366.66      370.81     17.58 o 
   8   6   9      449.87      449.58     24.58 o 
 -10   7   9       28.39       22.71      9.96 o 
  -9   7   9        1.38        7.50      6.81 o 
  -8   7   9     1124.45     1075.61     35.84 o 
  -7   7   9       77.73       78.87      6.76 o 
  -6   7   9      247.82      233.35      9.48 o 
  -5   7   9      500.66      518.01     19.56 o 
  -4   7   9      266.99      281.19     11.00 o 
  -3   7   9      562.02      600.35     22.88 o 
  -2   7   9        0.14       14.41      6.12 o 
  -1   7   9      363.32      365.49     33.77 o 
   0   7   9      958.66      940.98     43.60 o 
   1   7   9        4.42       -8.16     10.02 o 
   2   7   9        1.32        5.92      7.40 o 
   3   7   9      989.25     1012.76     35.25 o 
   4   7   9      339.39      342.89     23.75 o 
   5   7   9       22.09       17.18     12.54 o 
   6   7   9      308.84      311.34     19.96 o 
  -7   8   9       77.19       71.40     10.67 o 
  -6   8   9      742.70      751.90     21.16 o 
  -5   8   9      113.97      133.79      9.91 o 
  -4   8   9        3.62        8.78      7.57 o 
  -3   8   9      460.31      541.60     17.00 o 
  -2   8   9      340.22      330.94     14.97 o 
  -1   8   9       54.12       63.53     12.67 o 
   0   8   9       28.09       58.49     11.23 o 
   1   8   9      260.62      263.19     21.95 o 
   2   8   9      174.41      170.56     26.81 o 
   3   8   9       25.54       33.26     10.64 o 
 -16   0  10      803.75      831.77     43.96 o 
 -15   0  10      105.56      124.20     18.11 o 
 -14   0  10       51.05       42.54      7.61 o 
 -13   0  10      583.01      567.06     18.11 o 
 -12   0  10     2407.39     2465.92     55.49 o 
 -11   0  10       24.24       17.34      4.45 o 
 -10   0  10       66.99       71.48      5.16 o 
  -9   0  10     1926.64     1906.79     31.07 o 
  -8   0  10      828.63      831.77     16.11 o 
  -7   0  10       46.27       56.07      3.80 o 
  -6   0  10      633.71      591.55     11.09 o 
  -5   0  10     3059.04     2951.71     46.92 o 
  -4   0  10      748.65      697.13     14.76 o 
  -3   0  10       55.68      107.83      5.29 o 
  -2   0  10     4847.43     4726.56     66.32 o 
  -1   0  10     1039.53     1021.65     17.85 o 
   0   0  10      928.41      968.80     18.95 o 
   1   0  10     3401.05     3544.29     60.46 o 
   2   0  10     2647.36     2483.65     48.08 o 
   3   0  10     1678.29     1627.38     32.74 o 
   4   0  10     1381.97     1355.13     26.17 o 
   5   0  10     1043.46      997.42     24.04 o 
   6   0  10     1621.05     1637.63     43.12 o 
   7   0  10      748.98      689.14     19.98 o 
   8   0  10      382.84      356.75     15.34 o 
   9   0  10     1052.42     1090.94     36.87 o 
  10   0  10      101.54       86.37     10.83 o 
  11   0  10        5.15        2.58      9.02 o 
  12   0  10      265.90      204.32     24.69 o 
 -16   1  10        2.20        5.29      6.84 o 
 -15   1  10      891.44      905.66     24.79 o 
 -14   1  10      126.67      129.20      7.48 o 
 -13   1  10      398.22      401.26     10.78 o 
 -12   1  10      823.98      782.38     24.94 o 
 -11   1  10      485.41      487.34     10.20 o 
 -10   1  10      916.51      906.60     12.99 o 
  -9   1  10       50.33       49.38      7.48 o 
  -8   1  10      852.46      828.78     12.44 o 
  -7   1  10     2119.91     2053.67     25.17 o 
  -6   1  10     2291.61     2301.14     25.84 o 
  -5   1  10      153.19      131.76      3.48 o 
  -4   1  10     3803.02     3770.82     36.72 o 
  -3   1  10     2241.57     2307.48     24.96 o 
  -2   1  10      859.15      925.86     23.24 o 
  -1   1  10     2099.12     2157.90     47.24 o 
   0   1  10     4063.40     3869.47     94.75 o 
   1   1  10       24.73       13.30      2.45 o 
   2   1  10       46.63       46.90      2.41 o 
   3   1  10     1802.48     1834.52     22.26 o 
   4   1  10      874.59      856.95     17.05 o 
   5   1  10       26.60       25.44      3.83 o 
   6   1  10        1.39        5.00      9.06 o 
   7   1  10     1370.54     1417.09     26.11 o 
   8   1  10      205.61      198.34     16.40 o 
   9   1  10        1.78        6.35      8.02 o 
  10   1  10      571.74      572.84     20.40 o 
  11   1  10      542.89      613.90     23.56 o 
  12   1  10        2.08       -2.07      9.03 o 
 -16   2  10      270.07      235.87     12.16 o 
 -15   2  10      313.37      298.05     23.98 o 
 -14   2  10      708.60      655.65     16.47 o 
 -13   2  10      734.00      736.90     21.98 o 
 -12   2  10      178.23      157.99      5.06 o 
 -11   2  10       16.94       21.81      6.74 o 
 -10   2  10     1248.89     1206.08     16.94 o 
  -9   2  10     1409.07     1447.14     19.94 o 
  -8   2  10      211.14      200.27      4.43 o 
  -7   2  10       43.04       45.15      4.09 o 
  -6   2  10     2378.01     2340.54     30.37 o 
  -5   2  10      611.31      581.84     15.92 o 
  -4   2  10     3126.73     3182.61     41.18 o 
  -3   2  10      709.20      779.05     29.68 o 
  -2   2  10     2463.74     2639.55     31.93 o 
  -1   2  10     4162.79     4356.29    113.99 o 
   0   2  10       34.82       31.29      2.64 o 
   1   2  10     3230.70     3278.46     37.64 o 
   2   2  10     1642.80     1633.43     22.17 o 
   3   2  10        2.23        3.96      2.20 o 
   4   2  10      520.05      502.13     15.34 o 
   5   2  10      342.62      341.49      8.27 o 
   6   2  10       48.78       61.59      7.35 o 
   7   2  10       47.09       42.32      5.47 o 
   8   2  10      877.17      883.89     49.73 o 
   9   2  10      162.89      156.98      9.66 o 
  10   2  10      162.96      170.96     15.11 o 
  11   2  10      157.60      152.54     11.74 o 
 -15   3  10       15.65       11.90      8.84 o 
 -14   3  10      938.75      900.89     40.80 o 
 -13   3  10        0.95        5.37      9.64 o 
 -12   3  10      126.53      123.44      9.54 o 
 -11   3  10      891.70      866.88     15.17 o 
 -10   3  10      145.79      138.53      7.54 o 
  -9   3  10       65.98       63.48      5.12 o 
  -8   3  10     1009.29     1015.36     23.53 o 
  -7   3  10      398.99      388.60      9.09 o 
  -6   3  10      473.88      482.38     10.57 o 
  -5   3  10       34.47       28.29      4.55 o 
  -4   3  10     1766.14     1806.08     31.32 o 
  -3   3  10     3821.12     3832.62     51.13 o 
  -2   3  10      323.06      393.69      9.57 o 
  -1   3  10      104.42      111.37      4.35 o 
   0   3  10     2822.62     2783.16     38.79 o 
   1   3  10      712.03      683.11     12.19 o 
   2   3  10      203.83      176.66      4.78 o 
   3   3  10      678.09      685.08     11.48 o 
   4   3  10      468.75      439.99      9.38 o 
   5   3  10       35.79       36.94      4.22 o 
   6   3  10      228.86      218.14      8.44 o 
   7   3  10      489.74      492.72     43.44 o 
   8   3  10      184.71      187.62      9.84 o 
   9   3  10       34.88       32.36     14.21 o 
  10   3  10      154.68      141.34     13.25 o 
  11   3  10      407.11      415.96     48.86 o 
 -15   4  10      199.68      157.07     13.41 o 
 -14   4  10       12.93       14.48     13.57 o 
 -13   4  10      142.14      140.73     11.45 o 
 -12   4  10      362.79      357.68     12.60 o 
 -11   4  10      190.04      184.89      7.37 o 
 -10   4  10      266.37      269.58      8.44 o 
  -9   4  10      241.73      249.91      8.96 o 
  -8   4  10      578.16      552.93     13.37 o 
  -7   4  10      276.71      272.32      9.26 o 
  -6   4  10     1245.70     1235.55     21.01 o 
  -5   4  10     1072.98     1032.34     20.18 o 
  -4   4  10       68.71       69.50      5.76 o 
  -3   4  10        4.67       43.83      9.64 o 
  -2   4  10     1698.92     1657.76     19.70 o 
  -1   4  10      119.72      127.99      5.70 o 
   0   4  10        3.42       -0.97      2.62 o 
   1   4  10        3.12        3.19      4.51 o 
   2   4  10      565.05      548.95      9.64 o 
   3   4  10       53.67       53.67      3.59 o 
   4   4  10      341.25      297.99      9.64 o 
   5   4  10     1184.11     1205.47     24.93 o 
   6   4  10      125.60      124.21      9.07 o 
   7   4  10       30.14       24.85      8.08 o 
   8   4  10       23.66       20.28      8.11 o 
   9   4  10      634.66      668.66     25.83 o 
  10   4  10       14.42       36.17     11.06 o 
 -13   5  10       70.29       62.56      8.94 o 
 -12   5  10       62.70       81.57     21.62 o 
 -11   5  10      148.39      144.48      7.43 o 
 -10   5  10      331.62      321.13      9.57 o 
  -9   5  10       19.45        4.21      6.44 o 
  -8   5  10      140.88      120.30      7.35 o 
  -7   5  10      781.49      805.60     19.93 o 
  -6   5  10      181.21      193.42      8.23 o 
  -5   5  10        0.15        2.98      5.59 o 
  -4   5  10      107.94      113.36      4.40 o 
  -3   5  10       44.81       54.84      4.42 o 
  -2   5  10     3095.06     3140.78     42.93 o 
  -1   5  10      260.92      295.84      7.41 o 
   0   5  10      140.76      148.85      5.45 o 
   1   5  10      748.53      774.45     29.00 o 
   2   5  10       14.38       11.14      5.80 o 
   3   5  10      186.41      185.39      6.58 o 
   4   5  10      139.49      153.46      7.85 o 
   5   5  10       68.93       74.81      9.78 o 
   6   5  10      126.78      118.96      9.91 o 
   7   5  10       24.23       17.48      8.49 o 
   8   5  10       26.14       26.16     12.13 o 
   9   5  10       23.35        7.78     11.42 o 
 -12   6  10       15.65        8.98      9.06 o 
 -11   6  10       18.79       14.59      9.27 o 
 -10   6  10       99.34       73.22      9.82 o 
  -9   6  10        2.52       12.19     19.05 o 
  -8   6  10      498.62      483.11     32.65 o 
  -7   6  10      241.81      230.00     11.25 o 
  -6   6  10        6.56        8.45      3.43 o 
  -5   6  10      541.77      507.17     13.73 o 
  -4   6  10      171.72      147.99      9.25 o 
  -3   6  10       45.94       48.96      8.38 o 
  -2   6  10      294.69      280.89      8.38 o 
  -1   6  10        6.80        5.02      5.10 o 
   0   6  10      278.94      281.24      8.50 o 
   1   6  10      274.34      266.68     11.25 o 
   2   6  10       33.98       34.27      8.10 o 
   3   6  10       31.57       23.31      8.60 o 
   4   6  10        4.77       15.31     14.50 o 
   5   6  10       11.38       12.94      9.27 o 
   6   6  10       30.26       24.84     14.09 o 
   7   6  10       32.43       22.60     15.08 o 
 -10   7  10        3.34        1.22     10.36 o 
  -9   7  10        0.18        5.09      9.32 o 
  -8   7  10       31.55       10.66     10.85 o 
  -7   7  10        0.22       20.61     26.68 o 
  -6   7  10        1.10       -1.92      5.56 o 
  -5   7  10       31.32       28.45      7.48 o 
  -4   7  10      205.40      198.61      8.76 o 
  -3   7  10       17.13       24.49      6.46 o 
  -2   7  10        0.51        9.22      6.33 o 
  -1   7  10        1.48       -4.04      7.06 o 
   0   7  10       66.95       59.27      7.44 o 
   1   7  10        0.24        4.20      7.87 o 
   2   7  10        3.70        3.08      7.67 o 
   3   7  10      109.11      111.66     12.79 o 
   4   7  10       56.53       62.82     11.62 o 
   5   7  10       43.15       24.83     13.31 o 
  -6   8  10        2.52       -4.38      9.67 o 
  -5   8  10        1.40       -4.42      8.88 o 
  -4   8  10       34.42       40.54      8.25 o 
  -3   8  10        0.65       14.68      9.99 o 
  -2   8  10        8.33        5.92      7.93 o 
  -1   8  10      123.59      113.83     11.42 o 
   0   8  10       59.96       77.72     17.66 o 
   1   8  10       97.47       93.00     11.66 o 
 -16   1  11       19.44       16.96      7.40 o 
 -15   1  11       21.43       13.48      5.83 o 
 -14   1  11       79.49       70.32      6.60 o 
 -13   1  11       12.81       13.20      4.80 o 
 -12   1  11      420.37      409.72      9.80 o 
 -11   1  11      499.05      467.94     29.29 o 
 -10   1  11      117.41      106.39      3.88 o 
  -9   1  11       35.16       37.08      3.09 o 
  -8   1  11      598.57      614.93      9.68 o 
  -7   1  11       76.57       70.67      2.71 o 
  -6   1  11       29.43       37.01      7.12 o 
  -5   1  11      471.61      451.68     13.50 o 
  -4   1  11       24.31       17.92      4.16 o 
  -3   1  11      578.33      673.79      8.83 o 
  -2   1  11      336.78      345.79      8.34 o 
  -1   1  11     1150.14     1172.76     17.08 o 
   0   1  11       32.04       43.25      3.05 o 
   1   1  11       44.93       59.87      8.73 o 
   2   1  11      149.35      158.68      4.91 o 
   3   1  11      238.88      234.22      6.96 o 
   4   1  11        3.35        5.35      3.83 o 
   5   1  11      390.29      384.84     13.47 o 
   6   1  11        2.66        6.12      8.06 o 
   7   1  11      399.21      371.21     10.29 o 
   8   1  11      372.37      350.18     13.46 o 
   9   1  11       83.71       69.56      8.42 o 
  10   1  11      115.18       87.79     18.11 o 
  11   1  11        0.27       -8.82     14.76 o 
 -16   2  11        4.03        2.41      6.62 o 
 -15   2  11      493.66      425.30     18.76 o 
 -14   2  11        2.47        0.58      5.88 o 
 -13   2  11       69.96       56.31      5.65 o 
 -12   2  11       29.20       14.94      3.83 o 
 -11   2  11       24.66       23.51      3.07 o 
 -10   2  11      165.63      152.13      4.50 o 
  -9   2  11      334.83      339.23      6.50 o 
  -8   2  11        5.01       18.88      6.80 o 
  -7   2  11        0.44        4.52      3.67 o 
  -6   2  11       36.00       29.79      4.29 o 
  -5   2  11     1769.40     1726.04     26.07 o 
  -4   2  11     1478.48     1554.48     22.65 o 
  -3   2  11      101.20      131.39      8.22 o 
  -2   2  11      321.42      340.18      6.49 o 
  -1   2  11      102.51       96.61      3.68 o 
   0   2  11       41.27       34.31      3.00 o 
   1   2  11       62.84       63.99      3.00 o 
   2   2  11      871.49      914.06     13.98 o 
   3   2  11      872.72      868.49     12.14 o 
   4   2  11      135.77      122.83      8.19 o 
   5   2  11      433.39      436.84     10.87 o 
   6   2  11       43.86       54.43      5.65 o 
   7   2  11      522.90      508.35     53.14 o 
   8   2  11       37.20       26.98      6.57 o 
   9   2  11       63.65       43.93      7.95 o 
  10   2  11      247.47      251.38     30.33 o 
  11   2  11        4.03       -0.31     10.11 o 
 -15   3  11       51.27       36.41      8.64 o 
 -14   3  11      276.51      295.31     12.27 o 
 -13   3  11      170.17      180.15      9.71 o 
 -12   3  11        3.18        7.15      5.91 o 
 -11   3  11      308.85      296.28      7.76 o 
 -10   3  11       18.15       24.18      5.86 o 
  -9   3  11        6.15       -1.66      5.37 o 
  -8   3  11      173.42      173.59     16.60 o 
  -7   3  11      422.73      418.96      9.99 o 
  -6   3  11      611.52      596.29     11.32 o 
  -5   3  11        5.41       -1.14      7.09 o 
  -4   3  11        5.48       16.63      4.28 o 
  -3   3  11      849.86      819.41     21.08 o 
  -2   3  11      871.86      904.93     18.24 o 
  -1   3  11       16.11       24.38      2.71 o 
   0   3  11      156.74      149.17      4.67 o 
   1   3  11      568.88      574.59     10.55 o 
   2   3  11      120.04      104.81      4.90 o 
   3   3  11       48.07       49.26      2.93 o 
   4   3  11      929.37      947.45     54.11 o 
   5   3  11       17.53       16.40     10.99 o 
   6   3  11        0.88        0.14      5.45 o 
   7   3  11       29.42       21.25      6.08 o 
   8   3  11      606.59      613.63     27.01 o 
   9   3  11       44.20       39.13      8.86 o 
  10   3  11       22.10       29.06     11.38 o 
 -14   4  11       10.66        8.76      8.44 o 
 -13   4  11       19.07       19.98      9.54 o 
 -12   4  11       59.48       52.94      7.59 o 
 -11   4  11      845.15      801.52     21.00 o 
 -10   4  11       22.56       12.74     10.60 o 
  -9   4  11       20.04       14.84      7.01 o 
  -8   4  11     1462.18     1555.44     30.31 o 
  -7   4  11      175.80      170.06     11.09 o 
  -6   4  11      198.20      187.73      8.11 o 
  -5   4  11      624.91      636.91     14.40 o 
  -4   4  11      202.38      195.24      8.57 o 
  -3   4  11       85.46      122.63     16.15 o 
  -2   4  11     1986.47     1992.13     26.67 o 
  -1   4  11        3.03        9.72      3.19 o 
   0   4  11      124.71      130.81      4.53 o 
   1   4  11      362.52      350.56      6.84 o 
   2   4  11       81.19       82.34      3.96 o 
   3   4  11     1360.54     1370.52     28.23 o 
   4   4  11       60.34       51.26      5.21 o 
   5   4  11      188.73      168.16     13.41 o 
   6   4  11      688.07      731.25     23.67 o 
   7   4  11       42.86       41.46      9.79 o 
   8   4  11       37.21       34.29     10.21 o 
   9   4  11      180.80      191.25     15.63 o 
 -13   5  11      105.77       76.70     10.35 o 
 -12   5  11        2.91        6.76      8.51 o 
 -11   5  11        2.38        8.07     10.57 o 
 -10   5  11      985.11     1020.58     24.55 o 
  -9   5  11      905.28      883.26     21.22 o 
  -8   5  11      450.14      472.14     15.88 o 
  -7   5  11      266.01      268.12     13.95 o 
  -6   5  11       57.48       66.86      8.67 o 
  -5   5  11       84.85      105.98      8.38 o 
  -4   5  11     1558.22     1556.75     28.86 o 
  -3   5  11       13.29       25.50      2.34 o 
  -2   5  11       39.14       45.91      4.87 o 
  -1   5  11      174.53      169.34      5.73 o 
   0   5  11      636.51      647.79     12.96 o 
   1   5  11     1172.55     1179.57     56.59 o 
   2   5  11      118.73      104.57      7.41 o 
   3   5  11      285.81      280.76     10.79 o 
   4   5  11      738.90      751.89     19.39 o 
   5   5  11      559.26      542.78     15.46 o 
   6   5  11        0.01       -4.11      9.96 o 
   7   5  11      721.41      753.41     32.42 o 
   8   5  11      101.46      118.45     15.17 o 
 -11   6  11       59.08       52.91      8.90 o 
 -10   6  11       33.39       28.60      8.57 o 
  -9   6  11      529.79      562.94     19.36 o 
  -8   6  11      684.12      680.11     20.67 o 
  -7   6  11       42.09       49.19     11.54 o 
  -6   6  11      177.35      147.16      8.93 o 
  -5   6  11      776.35      777.50     21.09 o 
  -4   6  11       63.10       70.56      8.86 o 
  -3   6  11      143.31      125.07      6.67 o 
  -2   6  11       34.04       40.47      8.28 o 
  -1   6  11     1163.64     1245.65     25.96 o 
   0   6  11       11.10       19.66      6.49 o 
   1   6  11       53.45       43.12     12.33 o 
   2   6  11     1112.11     1226.28     30.10 o 
   3   6  11      772.10      770.09     22.65 o 
   4   6  11        4.52        5.10      7.30 o 
   5   6  11      181.09      222.47     25.33 o 
   6   6  11      293.87      283.70     21.53 o 
  -9   7  11      253.30      245.12     14.51 o 
  -8   7  11        0.12        0.18      8.69 o 
  -7   7  11      323.04      346.38     21.37 o 
  -6   7  11      552.93      581.84     19.14 o 
  -5   7  11       14.72       15.37      8.78 o 
  -4   7  11      149.48      145.70      8.62 o 
  -3   7  11      943.81      967.61     36.67 o 
  -2   7  11      157.89      171.02     10.52 o 
  -1   7  11        1.85        3.67      7.16 o 
   0   7  11      544.20      603.56     32.07 o 
   1   7  11      170.00      188.37     11.05 o 
   2   7  11      114.48      102.02     12.17 o 
   3   7  11      182.19      169.60     15.05 o 
   4   7  11      142.91      147.57     16.57 o 
  -4   8  11      569.66      548.80     23.82 o 
  -3   8  11        0.08       24.41     11.51 o 
  -2   8  11      124.18      133.45     13.29 o 
  -1   8  11      529.41      558.26     27.25 o 
 -16   0  12      316.04      305.06     19.53 o 
 -15   0  12      552.43      591.55     25.91 o 
 -14   0  12      962.34      971.96     36.42 o 
 -13   0  12        0.04        1.29      7.15 o 
 -12   0  12       40.91       39.32      7.67 o 
 -11   0  12     1225.24     1200.90     24.62 o 
 -10   0  12     1155.25     1136.70     22.24 o 
  -9   0  12      450.29      464.58     12.05 o 
  -8   0  12     2853.18     2866.82     46.21 o 
  -7   0  12        6.53        5.09      3.22 o 
  -6   0  12      425.40      384.14      8.96 o 
  -5   0  12     2135.20     2120.90     32.74 o 
  -4   0  12      725.90      661.42     13.08 o 
  -3   0  12      179.37      188.65      4.90 o 
  -2   0  12       38.07       46.28      3.09 o 
  -1   0  12     1714.64     1621.26     30.68 o 
   0   0  12      119.52       83.08      4.64 o 
   1   0  12      319.58      295.39      9.60 o 
   2   0  12        7.11       14.12      4.58 o 
   3   0  12     2516.38     2549.84     53.82 o 
   4   0  12      112.94      101.06      5.61 o 
   5   0  12      358.34      346.31     11.34 o 
   6   0  12     2568.39     2547.26     71.74 o 
   7   0  12      795.99      842.02     32.42 o 
   8   0  12       95.69       53.43     14.12 o 
   9   0  12      817.64      774.21     42.41 o 
  10   0  12      337.77      276.50     24.49 o 
 -16   1  12      466.52      453.56     20.53 o 
 -15   1  12        9.72       10.60      5.92 o 
 -14   1  12      149.57      147.35      8.07 o 
 -13   1  12     1260.65     1317.16     27.37 o 
 -12   1  12      656.28      662.78     14.37 o 
 -11   1  12       85.28       77.75      9.73 o 
 -10   1  12      668.64      655.42     12.00 o 
  -9   1  12      226.25      210.37      5.66 o 
  -8   1  12      966.02      928.14     14.22 o 
  -7   1  12      604.26      573.37      8.99 o 
  -6   1  12      366.72      340.20      7.03 o 
  -5   1  12      698.26      657.38      8.13 o 
  -4   1  12       15.22       19.98      4.51 o 
  -3   1  12      350.69      344.39      9.44 o 
  -2   1  12     2185.69     2135.04     74.12 o 
  -1   1  12      697.60      747.74     15.24 o 
   0   1  12      672.28      649.69     10.07 o 
   1   1  12      732.32      739.98     11.71 o 
   2   1  12      962.42      926.65     17.02 o 
   3   1  12      167.03      152.56      4.88 o 
   4   1  12      844.36      843.22     15.93 o 
   5   1  12      767.91      762.88     15.77 o 
   6   1  12      362.09      347.89      9.77 o 
   7   1  12      217.01      218.95     16.89 o 
   8   1  12      289.83      312.30     12.92 o 
   9   1  12      258.19      245.30     19.30 o 
  10   1  12       40.61       24.97     16.18 o 
 -15   2  12      286.73      256.44     19.75 o 
 -14   2  12      349.15      338.79     16.76 o 
 -13   2  12       59.74       39.32      5.25 o 
 -12   2  12      877.70      863.14     19.60 o 
 -11   2  12      446.86      433.34      9.31 o 
 -10   2  12      133.07      126.05      4.77 o 
  -9   2  12      653.25      660.88     21.40 o 
  -8   2  12      411.62      398.80      8.94 o 
  -7   2  12     1151.74     1178.59     17.85 o 
  -6   2  12       45.93       39.77      3.93 o 
  -5   2  12       74.10       76.33      5.74 o 
  -4   2  12     3918.44     4078.89     49.84 o 
  -3   2  12       69.09      120.34      5.90 o 
  -2   2  12       75.43      103.64      4.64 o 
  -1   2  12     1110.19     1108.65     17.93 o 
   0   2  12      580.22      536.25      9.03 o 
   1   2  12        3.30        5.68      3.09 o 
   2   2  12     1088.00     1093.97     20.08 o 
   3   2  12      373.80      404.44     21.75 o 
   4   2  12      265.62      257.55      6.47 o 
   5   2  12      702.24      682.93     14.66 o 
   6   2  12      290.27      282.82     14.47 o 
   7   2  12      360.59      348.18     11.56 o 
   8   2  12       88.71       91.96      9.73 o 
   9   2  12      198.18      185.82     13.51 o 
  10   2  12      269.00      298.72     27.84 o 
 -15   3  12      676.84      690.48     32.23 o 
 -14   3  12      765.18      753.01     39.61 o 
 -13   3  12      116.71      119.00     10.83 o 
 -12   3  12      151.53      167.78      9.57 o 
 -11   3  12        0.69       -5.01      5.07 o 
 -10   3  12     1721.72     1749.55     35.69 o 
  -9   3  12      593.18      572.61     14.35 o 
  -8   3  12       75.46       77.12      5.76 o 
  -7   3  12       38.50       36.64      5.48 o 
  -6   3  12      828.08      820.01     15.00 o 
  -5   3  12      105.15      119.34      6.13 o 
  -4   3  12      556.06      567.81     26.14 o 
  -3   3  12      727.08      798.64     17.92 o 
  -2   3  12      131.17      134.33      7.03 o 
  -1   3  12       14.22       17.14      3.40 o 
   0   3  12       13.68       14.38      2.91 o 
   1   3  12     2884.91     2977.19     39.41 o 
   2   3  12       35.17       32.06      3.31 o 
   3   3  12      439.24      431.22     10.80 o 
   4   3  12      480.44      470.76     14.99 o 
   5   3  12      419.72      404.84     22.62 o 
   6   3  12      152.47      172.07     11.47 o 
   7   3  12      217.77      200.71     15.15 o 
   8   3  12      505.01      516.27     21.04 o 
   9   3  12       57.86       52.57     12.92 o 
 -14   4  12      258.79      253.59     15.23 o 
 -13   4  12      287.43      278.84     13.89 o 
 -12   4  12      787.84      723.56     29.13 o 
 -11   4  12      467.16      440.20     15.02 o 
 -10   4  12       10.18       14.09      7.47 o 
  -9   4  12      123.54      110.62      7.55 o 
  -8   4  12      422.89      428.10     11.61 o 
  -7   4  12      455.03      475.07     12.38 o 
  -6   4  12        0.13       -2.12      5.40 o 
  -5   4  12        1.87        0.67      4.34 o 
  -4   4  12      120.41      127.89     21.46 o 
  -3   4  12     1052.58     1034.96     19.53 o 
  -2   4  12      420.98      418.57      8.79 o 
  -1   4  12      764.40      799.98     17.18 o 
   0   4  12      390.73      390.98      8.70 o 
   1   4  12       58.37       46.58      4.00 o 
   2   4  12      417.97      392.20     11.32 o 
   3   4  12      908.01      939.67     25.82 o 
   4   4  12       63.63       60.83      8.88 o 
   5   4  12      622.57      618.88     45.79 o 
   6   4  12       52.87       52.62     10.67 o 
   7   4  12       37.86       39.51      8.39 o 
   8   4  12      103.22      113.23     15.06 o 
 -13   5  12      311.36      300.96     14.79 o 
 -12   5  12       87.04       73.07     11.51 o 
 -11   5  12       56.07       48.95     10.99 o 
 -10   5  12      179.30      187.97     16.24 o 
  -9   5  12      256.74      262.10     10.21 o 
  -8   5  12       51.69       46.42      6.10 o 
  -7   5  12      139.40      134.84     14.18 o 
  -6   5  12      357.94      368.88     25.88 o 
  -5   5  12      218.92      206.34     10.15 o 
  -4   5  12       74.34       56.94      6.60 o 
  -3   5  12      242.48      225.82     11.50 o 
  -2   5  12      114.18      123.29      6.38 o 
  -1   5  12        7.02        9.29      4.22 o 
   0   5  12       75.09       56.88      5.72 o 
   1   5  12      214.61      207.15      8.50 o 
   2   5  12       33.40       38.32      7.76 o 
   3   5  12        6.51        3.39      7.90 o 
   4   5  12       92.67       96.93     10.15 o 
   5   5  12      337.34      320.72     18.33 o 
   6   5  12       38.36       34.26     12.43 o 
   7   5  12       71.25       70.83     13.66 o 
 -11   6  12      133.24      125.79     24.23 o 
 -10   6  12        7.20       12.82      9.21 o 
  -9   6  12       69.00       50.75      8.94 o 
  -8   6  12      110.56       91.40     20.59 o 
  -7   6  12       48.43       42.37      8.79 o 
  -6   6  12      155.47      134.45     17.21 o 
  -5   6  12      377.94      366.01     13.26 o 
  -4   6  12       19.44       26.81      7.56 o 
  -3   6  12      277.11      256.82      9.38 o 
  -2   6  12      137.61      147.07      8.37 o 
  -1   6  12        7.03       19.69      6.13 o 
   0   6  12      624.99      635.37     18.00 o 
   1   6  12       30.04       29.28      9.28 o 
   2   6  12       23.46       26.44      8.88 o 
   3   6  12      346.73      378.47     15.88 o 
   4   6  12      156.10      149.00     10.99 o 
   5   6  12       37.80       39.14     14.53 o 
  -8   7  12       27.90       33.61     33.26 o 
  -7   7  12        8.02       16.10      9.87 o 
  -6   7  12      107.82      103.29     14.70 o 
  -5   7  12      118.60      130.54     12.64 o 
  -4   7  12       31.92       21.91      9.17 o 
  -3   7  12       83.12       57.77     10.73 o 
  -2   7  12        8.81       17.20      7.65 o 
  -1   7  12        2.99       -3.80     10.60 o 
   0   7  12       12.46        3.38     16.40 o 
   1   7  12       66.67       70.71      8.16 o 
   2   7  12       10.13        0.39     10.31 o 
   3   7  12       44.13       37.90     11.24 o 
 -15   1  13       97.10       68.52      8.14 o 
 -14   1  13       37.58       35.07      5.67 o 
 -13   1  13        4.86        1.77     15.18 o 
 -12   1  13       41.31       32.46      4.80 o 
 -11   1  13       11.94       16.05      5.12 o 
 -10   1  13        8.31       18.63      6.77 o 
  -9   1  13       88.99       83.29      4.01 o 
  -8   1  13        5.52        7.88      2.00 o 
  -7   1  13       19.79       18.81      1.58 o 
  -6   1  13      213.61      195.22      7.09 o 
  -5   1  13      117.54      106.53      2.60 o 
  -4   1  13      207.13      184.28      4.80 o 
  -3   1  13      140.85      136.34      4.40 o 
  -2   1  13       80.84       74.84      3.37 o 
  -1   1  13      105.94      107.54      3.71 o 
   0   1  13       52.83       46.99      3.20 o 
   1   1  13       35.73       37.19      3.17 o 
   2   1  13       16.39       15.70      3.06 o 
   3   1  13       20.37       14.86      4.60 o 
   4   1  13      303.80      256.07     12.12 o 
   5   1  13       28.71       31.53     11.31 o 
   6   1  13       97.58      108.71      7.97 o 
   7   1  13        3.79       12.37     11.27 o 
   8   1  13        0.06        3.28     12.54 o 
   9   1  13      301.93      288.76     24.85 o 
 -15   2  13      217.31      200.50     31.74 o 
 -14   2  13       44.44       49.44     10.38 o 
 -13   2  13       55.87       37.42      9.30 o 
 -12   2  13      123.56      119.06      7.96 o 
 -11   2  13        6.22       -0.66      4.85 o 
 -10   2  13      318.89      316.52     10.53 o 
  -9   2  13      258.00      237.80      7.90 o 
  -8   2  13       24.73       22.95      4.59 o 
  -7   2  13      285.65      274.88      7.57 o 
  -6   2  13       27.13       17.76      3.67 o 
  -5   2  13      392.26      363.52      8.23 o 
  -4   2  13      491.93      494.89     11.31 o 
  -3   2  13      711.43      738.84     10.22 o 
  -2   2  13       40.71       62.01      4.77 o 
  -1   2  13        0.30        8.46      3.42 o 
   0   2  13       95.71       79.18     10.60 o 
   1   2  13      200.80      182.06      6.16 o 
   2   2  13      304.22      270.77      7.41 o 
   3   2  13        0.69       11.30      4.31 o 
   4   2  13        1.51       -3.10      4.34 o 
   5   2  13      150.75      128.41      7.14 o 
   6   2  13       16.41        7.42      6.69 o 
   7   2  13      290.55      295.16     15.84 o 
   8   2  13        1.99        9.56     13.25 o 
   9   2  13        0.87        9.26     21.56 o 
 -14   3  13       61.54       34.15      9.84 o 
 -13   3  13        6.37       -4.12     18.95 o 
 -12   3  13       18.98       11.98      6.96 o 
 -11   3  13      262.68      259.40     18.08 o 
 -10   3  13        9.06        0.78      6.16 o 
  -9   3  13      119.94      131.76     16.44 o 
  -8   3  13      545.38      575.10     14.17 o 
  -7   3  13      391.30      401.93     10.28 o 
  -6   3  13     1585.54     1623.01     28.82 o 
  -5   3  13       23.11       29.39      5.25 o 
  -4   3  13      655.93      662.20     13.19 o 
  -3   3  13      133.64      153.88      8.23 o 
  -2   3  13      517.74      516.59     18.34 o 
  -1   3  13       63.66       64.23      4.45 o 
   0   3  13        0.70        3.23      3.35 o 
   1   3  13       42.86       48.40      3.72 o 
   2   3  13       35.59       22.06      3.79 o 
   3   3  13      294.55      292.10     18.05 o 
   4   3  13       23.06       27.15      6.41 o 
   5   3  13      117.71      116.23      7.48 o 
   6   3  13       10.53        9.15     10.99 o 
   7   3  13       26.68       24.04     10.20 o 
   8   3  13        2.34       -2.56     22.20 o 
 -13   4  13       38.87       19.68     19.95 o 
 -12   4  13       18.36        7.86     27.10 o 
 -11   4  13       89.75       93.48      8.33 o 
 -10   4  13      144.28      140.02      8.10 o 
  -9   4  13      185.42      157.86      8.38 o 
  -8   4  13       36.57       42.22     15.69 o 
  -7   4  13      331.44      327.84     10.98 o 
  -6   4  13      541.78      576.61     16.12 o 
  -5   4  13      287.43      292.19      9.93 o 
  -4   4  13        2.59       10.68      3.97 o 
  -3   4  13      434.18      440.21     14.37 o 
  -2   4  13       71.70       60.95      3.64 o 
  -1   4  13        1.09       12.66      6.77 o 
   0   4  13      851.81      904.25     14.31 o 
   1   4  13       18.35        7.06      3.90 o 
   2   4  13      157.15      144.08      7.17 o 
   3   4  13      492.28      487.99     16.13 o 
   4   4  13      327.78      336.53     18.47 o 
   5   4  13        6.35        8.46      9.89 o 
   6   4  13       22.96       15.65     12.60 o 
   7   4  13        9.06        4.45     13.51 o 
   8   4  13      204.26      208.44     18.59 o 
 -12   5  13      191.50      182.58     11.85 o 
 -11   5  13       77.91       53.08     10.89 o 
 -10   5  13       32.27       27.55      7.84 o 
  -9   5  13      701.97      722.52     19.94 o 
  -8   5  13      214.22      241.67      9.65 o 
  -7   5  13       43.69       37.96     10.51 o 
  -6   5  13      165.52      169.86     13.83 o 
  -5   5  13      484.92      527.22     18.56 o 
  -4   5  13        3.49       -2.85      6.09 o 
  -3   5  13      349.23      349.26     19.08 o 
  -2   5  13       57.61       77.79      6.77 o 
  -1   5  13      109.52      134.04     13.89 o 
   0   5  13       33.51       27.49      5.90 o 
   1   5  13      194.75      211.23     10.61 o 
   2   5  13     1136.39     1214.77     31.76 o 
   3   5  13        9.00        6.15      8.39 o 
   4   5  13       57.52       74.95     10.75 o 
   5   5  13      163.24      139.73     11.54 o 
   6   5  13      431.02      384.50     23.40 o 
 -10   6  13      166.72      184.40     14.39 o 
  -9   6  13       12.72       12.18      9.22 o 
  -8   6  13      329.72      356.36     18.56 o 
  -7   6  13      341.40      376.21     18.05 o 
  -6   6  13      196.23      196.63     14.24 o 
  -5   6  13        2.02       17.43      9.89 o 
  -4   6  13     1359.49     1376.03     43.28 o 
  -3   6  13      224.03      328.95     31.55 o 
  -2   6  13      277.11      271.35     11.13 o 
  -1   6  13      760.09      809.87     21.80 o 
   0   6  13      428.27      461.29     16.35 o 
   1   6  13       80.99       76.91     11.83 o 
   2   6  13        3.93        6.38      9.98 o 
   3   6  13      148.38      176.97     13.60 o 
   4   6  13       46.73       37.45     12.00 o 
  -7   7  13        1.61       -4.25     10.75 o 
  -6   7  13       40.96       32.25     12.33 o 
  -5   7  13      696.92      714.69     26.86 o 
  -4   7  13      123.37      157.60     14.65 o 
  -3   7  13        9.23       29.24      9.99 o 
  -2   7  13      928.96      959.22     32.21 o 
  -1   7  13      415.71      472.69     24.31 o 
   0   7  13       23.76       29.96      9.42 o 
   1   7  13      115.54      136.03     11.61 o 
 -15   0  14       11.64        7.80      8.38 o 
 -14   0  14      572.72      578.02     26.88 o 
 -13   0  14     1125.25     1070.89     39.90 o 
 -12   0  14      792.00      807.08     27.39 o 
 -11   0  14      906.24      889.84     25.78 o 
 -10   0  14       15.40       16.69      4.58 o 
  -9   0  14     2119.64     2132.63     42.22 o 
  -8   0  14      215.46      207.22      8.06 o 
  -7   0  14       33.15       28.42      3.80 o 
  -6   0  14      459.61      435.51      9.54 o 
  -5   0  14       14.49       17.34      3.16 o 
  -4   0  14      709.08      753.20     13.92 o 
  -3   0  14      591.69      543.15     11.86 o 
  -2   0  14      195.10      213.86      6.70 o 
  -1   0  14       68.88       59.94      5.93 o 
   0   0  14      673.28      648.40     16.82 o 
   1   0  14      537.67      564.68     19.34 o 
   2   0  14      641.42      661.42     20.88 o 
   3   0  14      224.88      211.60      8.89 o 
   4   0  14     1578.39     1600.89     36.55 o 
   5   0  14      145.62      140.57     10.25 o 
   6   0  14      552.23      550.30     42.86 o 
   7   0  14      606.40      679.79     54.27 o 
   8   0  14       65.08       84.95     28.55 o 
   9   0  14      113.85       81.21     22.43 o 
 -15   1  14      349.29      315.60     13.69 o 
 -14   1  14      108.95       86.74      7.44 o 
 -13   1  14       10.61        8.68      4.94 o 
 -12   1  14      968.40      990.10     46.92 o 
 -11   1  14      472.72      440.61     10.76 o 
 -10   1  14      324.94      292.12      7.61 o 
  -9   1  14      630.74      597.79     10.08 o 
  -8   1  14     1429.65     1457.82     27.13 o 
  -7   1  14        9.61        4.53      3.51 o 
  -6   1  14      331.83      321.74      6.83 o 
  -5   1  14     2005.40     2067.58     30.00 o 
  -4   1  14       14.83       25.49      2.03 o 
  -3   1  14       13.40       18.95      3.19 o 
  -2   1  14      501.60      490.14     21.43 o 
  -1   1  14      662.57      636.24     28.30 o 
   0   1  14      110.85      116.12      4.97 o 
   1   1  14      104.92      111.21      4.61 o 
   2   1  14      492.49      504.27     11.65 o 
   3   1  14     1374.44     1403.21     28.48 o 
   4   1  14        1.49        2.44      5.18 o 
   5   1  14      421.77      388.93     20.24 o 
   6   1  14     1066.43     1127.14     34.86 o 
   7   1  14      105.05      110.94     15.52 o 
   8   1  14      654.74      630.13     38.26 o 
   9   1  14      157.87      137.88     22.34 o 
 -15   2  14       89.65       86.49     11.01 o 
 -14   2  14      324.20      331.86     17.27 o 
 -13   2  14      155.94      146.46      8.74 o 
 -12   2  14        8.51        4.30      6.35 o 
 -11   2  14      204.15      190.80      8.02 o 
 -10   2  14     1490.41     1565.73     29.42 o 
  -9   2  14       12.41       19.54      6.70 o 
  -8   2  14       96.13       91.56      6.05 o 
  -7   2  14     1258.79     1297.86     21.99 o 
  -6   2  14      625.46      617.76     11.60 o 
  -5   2  14        1.23        8.03      3.28 o 
  -4   2  14       89.03      105.75      7.03 o 
  -3   2  14     1374.29     1515.58     19.43 o 
  -2   2  14      370.74      374.43      9.65 o 
  -1   2  14      124.73      128.02      5.40 o 
   0   2  14      622.53      652.27     12.37 o 
   1   2  14     2023.88     1997.97     40.77 o 
   2   2  14      266.15      247.40      7.60 o 
   3   2  14      271.20      256.94      9.17 o 
   4   2  14      585.46      610.97     15.76 o 
   5   2  14      166.38      150.91     10.22 o 
   6   2  14        0.16        1.19      8.59 o 
   7   2  14      281.03      254.84     22.78 o 
   8   2  14      432.99      417.45     39.35 o 
 -14   3  14      250.81      254.21     36.32 o 
 -13   3  14      125.79       99.29      8.77 o 
 -12   3  14      466.50      465.68     18.63 o 
 -11   3  14      187.18      160.70     22.30 o 
 -10   3  14      108.40       99.51      6.90 o 
  -9   3  14     1039.69     1096.34     26.55 o 
  -8   3  14      113.04      106.13     16.02 o 
  -7   3  14       28.25       27.59      9.02 o 
  -6   3  14        5.19       -1.12      4.91 o 
  -5   3  14      405.29      428.11     10.59 o 
  -4   3  14      462.20      459.99     11.93 o 
  -3   3  14        1.16        9.31      4.95 o 
  -2   3  14      209.87      227.85      5.51 o 
  -1   3  14      217.67      220.74      6.64 o 
   0   3  14      185.67      165.74      5.95 o 
   1   3  14     1337.93     1341.46     23.92 o 
   2   3  14      818.30      848.86     19.18 o 
   3   3  14      273.66      292.01      9.78 o 
   4   3  14        0.33       -3.30     10.02 o 
   5   3  14      590.49      583.82     20.34 o 
   6   3  14      370.14      356.84     21.83 o 
   7   3  14      106.40       90.12     14.83 o 
 -13   4  14      364.86      351.36     18.00 o 
 -12   4  14       33.78       16.67     10.91 o 
 -11   4  14      394.24      383.65     14.43 o 
 -10   4  14      407.40      392.78     13.70 o 
  -9   4  14        6.69       13.29      9.99 o 
  -8   4  14       11.96        7.63      6.77 o 
  -7   4  14      645.91      666.38     29.78 o 
  -6   4  14        1.31       -2.39      6.46 o 
  -5   4  14       41.57       39.83     13.79 o 
  -4   4  14       28.33        5.75     13.18 o 
  -3   4  14      119.52      135.86     17.56 o 
  -2   4  14        0.97        6.17      2.92 o 
  -1   4  14       61.77       67.49      7.51 o 
   0   4  14      138.96      134.14      7.12 o 
   1   4  14      177.77      170.91      9.14 o 
   2   4  14       17.18       31.03      9.17 o 
   3   4  14      270.90      244.60     12.61 o 
   4   4  14      763.95      756.32     39.93 o 
   5   4  14      267.78      277.40     21.56 o 
   6   4  14       48.54       19.37     21.91 o 
 -11   5  14       71.85       55.65     18.50 o 
 -10   5  14       59.35       44.94      8.75 o 
  -9   5  14       15.00       12.49      9.05 o 
  -8   5  14      131.26      118.53     18.30 o 
  -7   5  14        7.78       15.46      7.79 o 
  -6   5  14      172.09      197.39     12.35 o 
  -5   5  14        1.13        6.63     10.31 o 
  -4   5  14      133.52      159.73     18.66 o 
  -3   5  14       10.52       22.97     15.15 o 
  -2   5  14       39.47       51.11      7.81 o 
  -1   5  14     1091.51     1133.03     25.61 o 
   0   5  14       73.79       68.29     15.08 o 
   1   5  14       22.22       25.00      7.18 o 
   2   5  14      403.87      385.83     18.47 o 
   3   5  14       56.95       50.60      9.96 o 
   4   5  14      135.07      117.82     11.89 o 
   5   5  14        7.65       12.96     10.48 o 
  -9   6  14       29.35       25.16     10.55 o 
  -8   6  14       17.11       26.59      9.79 o 
  -7   6  14      134.35      109.58     11.25 o 
  -6   6  14       22.52       14.43     12.71 o 
  -5   6  14      151.05      129.70     17.53 o 
  -4   6  14      513.80      496.12     36.71 o 
  -3   6  14      209.02      219.90     16.63 o 
  -2   6  14      259.53      226.29     14.04 o 
  -1   6  14       14.48       16.63     11.83 o 
   0   6  14      193.67      168.04     10.28 o 
   1   6  14       30.42       32.86      8.02 o 
   2   6  14        2.71        3.64     11.28 o 
   3   6  14        1.39       -0.47      9.77 o 
  -4   7  14       35.91       20.63     15.47 o 
  -3   7  14      267.62      225.02     15.26 o 
 -14   1  15       22.01       17.52     15.18 o 
 -13   1  15       15.41       13.18      7.29 o 
 -12   1  15      137.82      116.30      6.38 o 
 -11   1  15      508.01      525.35     17.88 o 
 -10   1  15       61.68       49.23      6.83 o 
  -9   1  15        0.18        3.54      4.97 o 
  -8   1  15      216.68      221.25     12.12 o 
  -7   1  15      168.03      212.52     20.34 o 
  -6   1  15        1.60        3.07      1.55 o 
  -5   1  15      591.54      580.93      8.18 o 
  -4   1  15      195.61      205.30      4.54 o 
  -3   1  15       14.00       20.11     12.47 o 
  -2   1  15       75.25       70.24      5.16 o 
  -1   1  15       59.06       61.46      4.36 o 
   0   1  15      162.61      131.91      8.73 o 
   1   1  15        2.24        4.63      3.97 o 
   2   1  15      325.08      319.06     10.47 o 
   3   1  15       43.22       42.53      9.73 o 
   4   1  15        0.33       -3.23      8.70 o 
   5   1  15       10.29        6.56     14.82 o 
   6   1  15      152.18      144.73     16.43 o 
   7   1  15       21.38       -3.30     17.71 o 
 -14   2  15       91.56       63.30      9.56 o 
 -13   2  15        5.73        5.08      7.64 o 
 -12   2  15      143.12      132.11      9.32 o 
 -11   2  15       54.38       41.47      7.11 o 
 -10   2  15     1280.31     1323.00     40.06 o 
  -9   2  15       38.13       36.10      5.31 o 
  -8   2  15      180.26      194.98      7.73 o 
  -7   2  15      131.18      126.13      8.02 o 
  -6   2  15      160.81      158.52      5.99 o 
  -5   2  15      161.21      164.78      7.04 o 
  -4   2  15      410.03      406.31     15.31 o 
  -3   2  15       21.60       26.91      3.58 o 
  -2   2  15      128.89      126.66      4.65 o 
  -1   2  15      207.55      226.66     11.50 o 
   0   2  15      116.76      121.23      5.34 o 
   1   2  15      350.97      346.03     10.21 o 
   2   2  15       61.68       44.78      8.31 o 
   3   2  15       46.13       38.96     14.57 o 
   4   2  15       53.73       37.92      7.66 o 
   5   2  15       82.84       83.25     11.66 o 
   6   2  15       20.21       13.23     18.69 o 
   7   2  15       31.10       31.99     16.63 o 
 -13   3  15      162.72      175.22     22.88 o 
 -12   3  15       89.67       92.82      9.38 o 
 -11   3  15      108.16      103.94      8.19 o 
 -10   3  15        5.51       -4.80      6.24 o 
  -9   3  15       13.47        7.52      5.82 o 
  -8   3  15      230.67      210.51     17.27 o 
  -7   3  15      568.94      578.38     21.46 o 
  -6   3  15        2.03       -3.02      5.45 o 
  -5   3  15       13.44       21.65      8.67 o 
  -4   3  15      399.21      411.72     12.31 o 
  -3   3  15      339.24      346.66     11.00 o 
  -2   3  15       35.04       32.96      2.92 o 
  -1   3  15      271.25      250.96      7.73 o 
   0   3  15      135.50      128.56      7.70 o 
   1   3  15      201.16      186.07     17.37 o 
   2   3  15      187.44      159.52      9.07 o 
   3   3  15       27.74       30.04     13.25 o 
   4   3  15      120.64      103.73     18.30 o 
   5   3  15       48.15       50.21     10.35 o 
   6   3  15       57.79       31.95     11.47 o 
 -12   4  15      217.22      205.22     19.98 o 
 -11   4  15       31.51       34.86     10.15 o 
 -10   4  15       73.13       72.44     13.57 o 
  -9   4  15      474.87      520.65     18.63 o 
  -8   4  15       94.47       89.87     11.24 o 
  -7   4  15      299.77      332.79     12.66 o 
  -6   4  15      375.44      397.16     15.02 o 
  -5   4  15       45.84       63.71     16.53 o 
  -4   4  15      115.36      111.01     10.21 o 
  -3   4  15      289.14      301.84     29.36 o 
  -2   4  15      352.15      396.45     15.73 o 
  -1   4  15        6.90       14.15      6.83 o 
   0   4  15        4.68        1.83      5.46 o 
   1   4  15      159.99      177.22      9.31 o 
   2   4  15      165.23      171.23     10.09 o 
   3   4  15        3.45       12.56     16.11 o 
   4   4  15       55.11       61.86     10.25 o 
   5   4  15      391.93      437.53     21.15 o 
 -10   5  15       10.52       15.92     10.53 o 
  -9   5  15      169.90      148.71     11.09 o 
  -8   5  15      245.56      254.08     14.41 o 
  -7   5  15      146.78      138.39      9.95 o 
  -6   5  15      191.13      176.50     12.58 o 
  -5   5  15      656.83      696.66     29.23 o 
  -4   5  15      817.46      866.62     29.04 o 
  -3   5  15       20.80       58.08     11.44 o 
  -2   5  15       50.46       72.45     13.95 o 
  -1   5  15      832.67      854.64     24.93 o 
   0   5  15      149.83      163.06      9.48 o 
   1   5  15       40.99       23.51      7.32 o 
   2   5  15       68.17       74.37      9.25 o 
   3   5  15      189.65      196.05     12.32 o 
   4   5  15       55.61       66.57     13.63 o 
  -8   6  15        0.30        3.07     10.85 o 
  -7   6  15      158.92      148.54     26.97 o 
  -6   6  15      444.29      446.12     28.42 o 
  -5   6  15      880.04      888.28     50.66 o 
  -4   6  15       69.21      107.95     30.81 o 
  -3   6  15      519.50      505.81     33.74 o 
  -2   6  15      595.68      597.74     30.07 o 
  -1   6  15      114.43      112.36     12.96 o 
   0   6  15      113.70      104.68     12.96 o 
   1   6  15      170.53      172.05     10.57 o 
 -14   0  16       16.60       15.47      7.80 o 
 -13   0  16      141.57      147.86     11.73 o 
 -12   0  16      635.03      635.51     26.88 o 
 -11   0  16      176.88      151.59     11.86 o 
 -10   0  16      215.38      194.97     12.05 o 
  -9   0  16     1076.21     1085.91     28.42 o 
  -8   0  16      265.72      249.37      8.83 o 
  -7   0  16      133.30      134.58      6.51 o 
  -6   0  16     1510.42     1544.50     25.91 o 
  -5   0  16      196.17      207.22      6.57 o 
  -4   0  16      255.08      274.83      7.61 o 
  -3   0  16      103.35       84.43      3.74 o 
  -2   0  16      169.03      168.29      8.57 o 
  -1   0  16     1413.13     1372.02     50.79 o 
   0   0  16      126.27      118.08     17.66 o 
   1   0  16        6.72        6.45      8.38 o 
   2   0  16     1216.20     1199.15     45.70 o 
   3   0  16      429.24      497.97     33.97 o 
   4   0  16      306.52      312.21     30.49 o 
   5   0  16      391.16      370.35     35.19 o 
   6   0  16      874.92      894.42     66.84 o 
 -14   1  16      220.60      196.03     13.79 o 
 -13   1  16      138.19      118.81     11.99 o 
 -12   1  16      312.60      306.59     12.35 o 
 -11   1  16      280.28      281.92     11.36 o 
 -10   1  16      381.13      370.61     23.27 o 
  -9   1  16        0.53       -4.44      4.44 o 
  -8   1  16      718.87      736.44     25.39 o 
  -7   1  16     1220.20     1232.34     34.74 o 
  -6   1  16        2.90        0.26      1.78 o 
  -5   1  16       77.91       91.91      4.13 o 
  -4   1  16     1601.01     1657.58     42.47 o 
  -3   1  16      868.93      931.75     19.37 o 
  -2   1  16       40.13       41.03      4.12 o 
  -1   1  16      544.55      511.70     12.93 o 
   0   1  16      916.84      929.41     29.02 o 
   1   1  16      202.54      188.37      9.32 o 
   2   1  16        1.29       -1.24     16.79 o 
   3   1  16      819.11      847.71     34.73 o 
   4   1  16      230.70      235.64     20.30 o 
   5   1  16       51.31       38.40     31.90 o 
   6   1  16      121.97      123.14     18.49 o 
 -13   2  16      506.37      523.44     17.78 o 
 -12   2  16       70.26       66.21      7.72 o 
 -11   2  16       22.17       12.29      6.71 o 
 -10   2  16      450.59      470.78     15.28 o 
  -9   2  16     1393.33     1483.24     54.37 o 
  -8   2  16        6.27        2.58      4.35 o 
  -7   2  16       74.72       68.01      5.27 o 
  -6   2  16     1349.60     1386.88     32.23 o 
  -5   2  16     1505.30     1567.09     30.83 o 
  -4   2  16       13.63       36.91      9.99 o 
  -3   2  16      944.38     1011.76     19.30 o 
  -2   2  16      775.27      802.45     15.54 o 
  -1   2  16      186.40      171.52      9.76 o 
   0   2  16        9.60        8.81      7.73 o 
   1   2  16      374.38      387.49     16.32 o 
   2   2  16      701.56      722.08     21.90 o 
   3   2  16      180.21      161.09     12.17 o 
   4   2  16        6.40        7.03     14.87 o 
   5   2  16      663.85      729.93     39.73 o 
   6   2  16      330.15      325.05     40.48 o 
 -12   3  16       19.56       17.67     11.86 o 
 -11   3  16      859.19      860.26     29.68 o 
 -10   3  16      174.46      170.66     11.26 o 
  -9   3  16      254.22      270.66     14.64 o 
  -8   3  16      169.89      169.34     10.47 o 
  -7   3  16      716.05      745.21     21.29 o 
  -6   3  16       53.00       56.85      7.89 o 
  -5   3  16      415.06      439.91     30.68 o 
  -4   3  16      194.61      222.28     10.73 o 
  -3   3  16      308.95      287.68     10.04 o 
  -2   3  16       23.58       24.02      8.09 o 
  -1   3  16      156.89      144.48      7.10 o 
   0   3  16      732.62      721.82     26.55 o 
   1   3  16      128.61      121.85     11.25 o 
   2   3  16      474.10      449.02     17.73 o 
   3   3  16       75.94       81.25     15.79 o 
   4   3  16      558.49      592.33     33.18 o 
   5   3  16       94.97       86.90     12.48 o 
 -11   4  16       13.27       17.68     10.13 o 
 -10   4  16        1.77       -0.38     19.27 o 
  -9   4  16      129.65      135.28     18.43 o 
  -8   4  16      276.89      283.47     27.30 o 
  -7   4  16      218.67      221.26     11.72 o 
  -6   4  16       31.02       36.48      9.14 o 
  -5   4  16       44.62       74.36     13.34 o 
  -4   4  16      121.04      124.53     11.18 o 
  -3   4  16       54.36       90.22     27.68 o 
  -2   4  16      563.50      592.61     39.48 o 
  -1   4  16       16.50       25.24      6.33 o 
   0   4  16       81.59       77.70      8.28 o 
   1   4  16      251.68      259.31     20.46 o 
   2   4  16      171.84      190.12     16.40 o 
   3   4  16       16.48       26.13     10.00 o 
   4   4  16      162.78      120.11     13.83 o 
  -9   5  16       31.93       31.63     10.93 o 
  -8   5  16      114.70      119.47     12.42 o 
  -7   5  16      205.13      229.22     19.46 o 
  -6   5  16        7.64       -6.00     11.57 o 
  -5   5  16      124.09      127.04     12.17 o 
  -4   5  16      478.32      492.80     19.88 o 
  -3   5  16        0.42       -0.07     10.91 o 
  -2   5  16      110.87      126.61     16.34 o 
  -1   5  16       14.45       16.64     10.23 o 
   0   5  16       66.41       61.48     12.18 o 
   1   5  16       21.57       15.23      7.26 o 
   2   5  16       43.61       54.79     13.21 o 
  -5   6  16      127.11      123.62     18.63 o 
  -4   6  16      218.98      203.35     15.26 o 
  -3   6  16      120.29      109.33     12.72 o 
 -13   1  17        0.30        4.97     12.86 o 
 -12   1  17        9.07       -2.59      8.38 o 
 -11   1  17      252.83      231.22     19.11 o 
 -10   1  17      250.22      234.12     16.34 o 
  -9   1  17        0.03       -2.24      6.92 o 
  -8   1  17        1.52        4.58      9.09 o 
  -7   1  17        8.05        7.43      6.59 o 
  -6   1  17        5.08        5.21      6.41 o 
  -5   1  17        9.10       -0.28      4.62 o 
  -4   1  17        0.52        2.82      3.83 o 
  -3   1  17        5.58        3.89      6.70 o 
  -2   1  17        0.05       -1.30      5.09 o 
  -1   1  17       20.68        3.36      7.12 o 
   0   1  17      310.51      308.56     34.39 o 
   1   1  17      280.39      270.39     14.50 o 
   2   1  17        0.10       -9.09     12.48 o 
   3   1  17      138.20      120.16     23.91 o 
   4   1  17      165.54      149.79     18.62 o 
   5   1  17      198.22      231.59     22.37 o 
 -12   2  17      335.72      324.37     15.60 o 
 -11   2  17       47.52       56.65     10.70 o 
 -10   2  17      184.13      212.35     11.51 o 
  -9   2  17       93.92       93.95     11.96 o 
  -8   2  17        2.28        4.69      7.70 o 
  -7   2  17        8.92       30.75      7.48 o 
  -6   2  17       15.64       24.64     32.52 o 
  -5   2  17        2.80        9.88     15.18 o 
  -4   2  17      210.45      201.98     13.41 o 
  -3   2  17       22.75       22.05      4.79 o 
  -2   2  17      202.45      223.04      9.81 o 
  -1   2  17      306.99      291.05     13.07 o 
   0   2  17      361.28      338.03     15.79 o 
   1   2  17      855.12      792.29     28.79 o 
   2   2  17       62.85       54.93      9.83 o 
   3   2  17       23.29       40.20     13.96 o 
   4   2  17       16.89       11.48     15.33 o 
   5   2  17       21.37       18.20     22.24 o 
 -11   3  17      136.89      140.78     12.88 o 
 -10   3  17      208.67      224.36     19.01 o 
  -9   3  17       89.10       77.14     10.58 o 
  -8   3  17      217.44      222.46     27.04 o 
  -7   3  17      216.82      212.37     19.08 o 
  -6   3  17       22.94        8.61     28.71 o 
  -5   3  17      126.88      126.40     10.46 o 
  -4   3  17       42.91       54.75      9.29 o 
  -3   3  17      516.38      577.89     23.82 o 
  -2   3  17       31.89       32.84      7.99 o 
  -1   3  17       80.36       81.59      8.81 o 
   0   3  17       57.15       41.78      9.09 o 
   1   3  17      237.65      196.05     16.89 o 
   2   3  17       12.12       19.18      9.93 o 
   3   3  17        3.08       10.37     13.09 o 
   4   3  17      172.05      145.08     22.17 o 
 -10   4  17       15.32       14.89     12.96 o 
  -9   4  17      122.15      120.35     11.73 o 
  -8   4  17       57.42       46.16     12.44 o 
  -7   4  17       73.29       56.85     11.47 o 
  -6   4  17       70.97       82.75     11.32 o 
  -5   4  17      499.41      549.67     22.62 o 
  -4   4  17       42.38       40.33      8.95 o 
  -3   4  17       36.23       60.20     10.94 o 
  -2   4  17      362.30      389.49     26.07 o 
  -1   4  17       61.11       56.22     11.18 o 
   0   4  17        3.25        0.66      7.34 o 
   1   4  17       38.01       46.11     10.15 o 
   2   4  17      151.28      153.43     12.76 o 
  -7   5  17      186.96      202.83     15.92 o 
  -6   5  17      469.79      422.53     39.28 o 
  -5   5  17        1.16       13.50     10.05 o 
  -4   5  17      367.65      365.53     17.50 o 
  -3   5  17      247.99      253.82     15.42 o 
  -2   5  17       60.93       40.62     10.18 o 
  -1   5  17        3.83        4.91     12.21 o 
 -12   0  18      347.58      340.64     26.23 o 
 -11   0  18       69.84       92.10     18.50 o 
 -10   0  18       72.93       84.95     18.69 o 
  -9   0  18        8.92       13.54      7.09 o 
  -8   0  18      734.97      788.39     29.97 o 
  -7   0  18      200.35      210.12     12.50 o 
  -6   0  18      133.65      165.65     12.44 o 
  -5   0  18      380.71      406.31     16.37 o 
  -4   0  18     1105.15     1123.04     39.12 o 
  -3   0  18       20.78       32.36      9.80 o 
  -2   0  18      409.40      412.50     19.59 o 
  -1   0  18      749.72      744.82     33.26 o 
   0   0  18        1.47        3.80     10.89 o 
   1   0  18      133.58      157.27     22.30 o 
   2   0  18       82.95       76.70     21.79 o 
   3   0  18      172.82      154.75     21.46 o 
   4   0  18       32.04       30.36     22.69 o 
 -12   1  18        0.40        1.95      5.91 o 
 -11   1  18      142.80      141.80      9.87 o 
 -10   1  18      346.12      347.28     16.92 o 
  -9   1  18      417.97      441.89     15.80 o 
  -8   1  18       19.70       19.61      6.56 o 
  -7   1  18      417.64      397.81     15.10 o 
  -6   1  18      791.57      827.51     22.09 o 
  -5   1  18      161.25      177.71      8.48 o 
  -4   1  18      296.42      292.37     11.67 o 
  -3   1  18      280.24      294.02     11.25 o 
  -2   1  18      546.38      526.49     26.20 o 
  -1   1  18       31.48       16.15      7.10 o 
   0   1  18      191.46      189.58     15.57 o 
   1   1  18      196.92      198.07     28.00 o 
   2   1  18      286.13      305.92     29.97 o 
   3   1  18       90.69       91.41     23.69 o 
   4   1  18      100.34       96.34     15.07 o 
 -11   2  18      312.85      307.05     14.00 o 
 -10   2  18        0.94       -1.34      8.70 o 
  -9   2  18      321.06      323.17     15.03 o 
  -8   2  18      722.70      744.40     22.25 o 
  -7   2  18      234.08      241.28     12.08 o 
  -6   2  18      128.96      139.50     18.14 o 
  -5   2  18      917.37     1030.98     71.06 o 
  -4   2  18      605.30      677.03     23.69 o 
  -3   2  18       43.19       79.66      9.23 o 
  -2   2  18      312.28      294.73     13.14 o 
  -1   2  18      547.20      579.77     21.92 o 
   0   2  18      273.19      246.24     13.80 o 
   1   2  18        1.31       -2.10     13.86 o 
   2   2  18      519.81      514.03     29.42 o 
   3   2  18        1.77      -13.98     13.98 o 
 -10   3  18      324.76      342.58     18.29 o 
  -9   3  18      140.43      124.85     12.25 o 
  -8   3  18       12.43       16.44     10.69 o 
  -7   3  18      128.49      126.94     25.43 o 
  -6   3  18      443.87      444.94     19.08 o 
  -5   3  18      191.25      229.71     16.51 o 
  -4   3  18      348.19      388.42     20.16 o 
  -3   3  18      236.31      228.57     16.17 o 
  -2   3  18      348.84      413.50     37.09 o 
  -1   3  18        0.02       -9.03     16.15 o 
   0   3  18      110.67      114.95      9.86 o 
   1   3  18      225.34      213.00     14.66 o 
   2   3  18        1.42       16.15     12.86 o 
  -8   4  18      120.53      107.36     11.33 o 
  -7   4  18      135.16      151.92     27.36 o 
  -6   4  18      192.06      192.18     15.13 o 
  -5   4  18        1.39       18.38     14.89 o 
  -4   4  18      287.57      314.02     18.88 o 
  -3   4  18        3.31      -15.40     15.40 o 
  -2   4  18      105.93      108.96     14.12 o 
  -1   4  18        1.23        3.27     18.66 o 
   0   4  18      201.39      199.38     16.88 o 
 -10   1  19      252.76      277.00     14.67 o 
  -9   1  19       12.78       10.34      7.17 o 
  -8   1  19       19.78       20.42      7.33 o 
  -7   1  19        5.44       11.26      8.64 o 
  -6   1  19      219.87      226.16     11.00 o 
  -5   1  19       95.90      108.29      9.76 o 
  -4   1  19       83.26       67.42      7.29 o 
  -3   1  19      170.37      175.30      9.05 o 
  -2   1  19        0.69       -2.35      7.28 o 
  -1   1  19       66.82       51.10     10.20 o 
   0   1  19        3.57        0.03     12.18 o 
   1   1  19      633.60      629.83     33.54 o 
   2   1  19      117.49      112.30     14.96 o 
 -10   2  19        9.58        5.06     11.86 o 
  -9   2  19      111.85      112.89     10.86 o 
  -8   2  19        2.98        1.56      7.52 o 
  -7   2  19      218.66      216.05     11.66 o 
  -6   2  19      205.03      209.21     13.08 o 
  -5   2  19        4.62        1.85      9.57 o 
  -4   2  19        0.56        4.35      8.96 o 
  -3   2  19        4.66      -11.34     11.54 o 
  -2   2  19        1.48       14.69     16.82 o 
  -1   2  19       71.33       58.55      9.29 o 
   0   2  19      220.79      197.83     13.69 o 
   1   2  19        0.88       -9.31     12.57 o 
  -8   3  19       19.71       27.27     10.90 o 
  -7   3  19       11.29       24.37     11.15 o 
  -6   3  19      100.86      107.08     26.65 o 
  -5   3  19       31.30       10.40     12.29 o 
  -4   3  19        0.03       12.69     10.45 o 
  -3   3  19      231.56      232.11     18.37 o 
  -2   3  19       33.21       22.02     12.71 o 
  -1   3  19       19.56       38.62     13.04 o 
  -8   0  20       15.08      -14.89     21.91 o 
  -7   0  20      334.69      351.01     25.72 o 
  -6   0  20      285.06      249.37     24.04 o 
  -5   0  20        4.94        2.58      7.73 o 
  -4   0  20       83.23       68.90     12.25 o 
  -3   0  20      306.58      310.41     19.66 o 
  -2   0  20       15.32       16.11     14.24 o 
  -1   0  20      403.06      409.41     31.84 o 
  -8   1  20       77.74       74.96      9.67 o 
  -7   1  20      186.63      177.01     10.85 o 
  -6   1  20       26.22       33.73      7.46 o 
  -5   1  20      360.50      384.66     17.44 o 
  -4   1  20      343.36      342.83     16.17 o 
  -3   1  20      200.88      199.49     12.06 o 
  -2   1  20      260.28      235.95     13.21 o 
  -1   1  20       33.47       28.09     11.66 o 
  -7   2  20       17.39       15.86      8.81 o 
  -6   2  20      482.86      494.79     18.97 o 
  -5   2  20       43.41       47.96      9.50 o 
  -4   2  20      366.40      379.11     20.64 o 
  -3   2  20      105.22      110.72     13.57 o 
  -2   2  20       57.52       54.40     12.85 o 
                                                 
